# Supplementary material for: Maximizing Lipidome Coverage of Mouse Liver Following the IV Administration of Gefitinib by Combining Both UHPLC-MS-Based Untargeted and Targeted Lipidomics
Source: J Proteome Res. 2026 Jun 13;25(7):3521–32. doi: 10.1021/acs.jproteome.5c01271 (PMC13339825; doi:10.1021/acs.jproteome.5c01271)
Supplement: Supplementary file 2 [file pr5c01271_si_002.xlsx]

## Sheet: Sheet1
File Text	Bottle	Type	Sample ID	Treatment	Time	Subject
Blank	1:A,1	Blank	Double blank
Blank	1:A,1	Blank	Double blank
Linearity	1:A,2	Standard	Cal 6
Linearity	1:A,3	Standard	Cal 5
Linearity	1:A,4	Standard	Cal 4
Linearity	1:A,5	Standard	Cal 3
Linearity	1:A,6	Standard	Cal 2
Linearity	1:A,7	Standard	Cal 1
Study Ref QC	1:A,8	QC	Study Ref
Blank Matrix QC	1:F,7	QC	Blank Matrix QC
Study QC	1:F,8	QC	Timepoint QC
CD1	1:B,6	Analyte	CD1 -3B	Blank Matrix	0	CD1 -3
IV 10mg/kg	1:E,8	Analyte	669-8h R2	Treated	8	669-8h
CD1	1:B,7	Analyte	CD1 -4A	Blank Matrix	0	CD1 -4
CD1	1:C,2	Analyte	CD1 -5B	Blank Matrix	0	CD1 -5
IV 10mg/kg	1:C,5	Analyte	37- 30mins R1	Treated	0.5	37- 30mins
CD1	1:C,2	Analyte	CD1 -5B	Blank Matrix	0	CD1 -5
IV 10mg/kg	1:D,3	Analyte	40-8h R1	Blank Matrix	8	40-8h
IV 10mg/kg	1:D,5	Analyte	41-24h R1	Treated	24	41-24h
Study Ref QC	1:A,8	QC	Study Ref			Study Ref
Blank Matrix QC	1:F,7	QC	Blank Matrix QC			Control QC
Study QC	1:F,8	QC	Timepoint QC			Timepoint QC
IV 10mg/kg	1:E,1	Analyte	43-1h R1	Treated	1	43-1h
IV 10mg/kg	1:C,7	Analyte	38 -3h R1	Treated	3	38 -3h
IV 10mg/kg	1:E,6	Analyte	46-24h R2	Treated	24	46-24h
IV 10mg/kg	1:D,1	Analyte	39-1h R1	Treated	1	39-1h
IV 10mg/kg	1:E,7	Analyte	669-8h R1	Treated	8	669-8h
IV 10mg/kg	1:C,5	Analyte	37- 30mins R1	Treated	0.5	37- 30mins
IV 10mg/kg	1:E,7	Analyte	669-8h R1	Treated	8	669-8h
Blank Matrix	1:B,2	Analyte	CD1 -1B	Blank Matrix	0	CD1 -1
IV 10mg/kg	1:E,7	Analyte	669-8h R1	Treated	8	669-8h
Study Ref QC	1:A,8	QC	Study Ref			Study Ref
Blank Matrix QC	1:F,7	QC	Blank Matrixl QC			Blank Matrix QC
Study QC	1:F,8	QC	Timepoint QC			Timepoint QC
IV 10mg/kg	1:E,8	Analyte	669-8h R2	Treated	8	669-8h
IV 10mg/kg	1:E,5	Analyte	46-24h R1	Treated	24	46-24h
Blank Matrix	1:C,4	Analyte	CD1 -6B	Blank Matrix	0	CD1 -6
IV 10mg/kg	1:E,4	Analyte	44-3h R2	Treated	3	44-3h
IV 10mg/kg	1:E,6	Analyte	46-24h R2	Treated	24	46-24h
Blank Matrix	1:B,1	Analyte	CD1 -1A	Blank Matrix	0	CD1 -1
Blank Matrix	1:B,3	Analyte	CD1 -2A	Blank Matrix	0	CD1 -2
IV 10mg/kg	1:D,4	Analyte	40-8h R2	Treated	8	40-8h
Study Ref QC	1:A,8	QC	Study Ref			Study Ref
Blank Matrix QC	1:F,7	QC	Blank Matrix QC			Blank Matrixl QC
Study QC	1:F,8	QC	Timepoint QC			Timepoint QC
IV 10mg/kg	1:E,3	Analyte	44-3h R1	Treated	3	44-3h
IV 10mg/kg	1:D,2	Analyte	39-1h R2	Treated	1	39-1h
IV 10mg/kg	1:D,5	Analyte	41-24h R1	Treated	24	41-24h
IV 10mg/kg	1:E,2	Analyte	43-1h R2	Treated	1	43-1h
IV 10mg/kg	1:E,8	Analyte	669-8h R2	Treated	8	669-8h
IV 10mg/kg	1:D,6	Analyte	41-24h R2	Treated	24	41-24h
IV 10mg/kg	1:D,4	Analyte	40-8h R2	Treated	8	40-8h
Blank Matrix	1:C,3	Analyte	CD1 -6A	Blank Matrix	0	CD1 -6
Study Ref QC	1:A,8	QC	Study Ref			Study Ref
Blank Matrix QC	1:F,7	QC	Blank Matrix QC			Control QC
Study QC	1:F,8	QC	Timepoint QC			Timepoint QC
Control	1:B,2	Analyte	CD1 -1B	non_Treated	0	CD1 -1
Control	1:C,3	Analyte	CD1 -6A	non_Treated	0	CD1 -6
Control	1:B,3	Analyte	CD1 -2A	non_Treated	0	CD1 -2
Control	1:B,8	Analyte	CD1 -4B	non_Treated	0	CD1 -4
Control	1:C,1	Analyte	CD1 -5A	non_Treated	0	CD1 -5
IV 10mg/kg	1:D,8	Analyte	42- 30mins R2	Treated	0.5	42- 30mins
Control	1:B,7	Analyte	CD1 -4A	non_Treated	0	CD1 -4
Control	1:C,3	Analyte	CD1 -6A	non_Treated	0	CD1 -6
Study Ref QC	1:A,8	QC	Study Ref			Study Ref
Blank Matrix QC	1:F,7	QC	Blank Matrix QC			Blank Matrix QC
Study QC	1:F,8	QC	Timepoint QC			Timepoint QC
IV 10mg/kg	1:C,8	Analyte	38 -3h R2	Treated	3	38 -3h
IV 10mg/kg	1:D,4	Analyte	40-8h R2	Treated	8	40-8h
IV 10mg/kg	1:C,7	Analyte	38 -3h R1	Treated	3	38 -3h
IV 10mg/kg	1:E,6	Analyte	46-24h R2	Treated	24	46-24h
IV 10mg/kg	1:E,2	Analyte	43-1h R2	Treated	1	43-1h
Blank Matrix	1:B,4	Analyte	CD1 -2B	non-Treated	0	CD1 -2
Blank Matrix	1:B,5	Analyte	CD1 -3A	non_Treated	0	CD1 -3
IV 10mg/kg	1:C,8	Analyte	38 -3h R2	Treated	3	38 -3h
Study Ref QC	1:A,8	QC	Study Ref			Study Ref
Blank Matrix QC	1:F,7	QC	Blank Matrix QC			Blank Matrix QC
Study QC	1:F,8	QC	Timepoint QC			Timepoint QC
IV 10mg/kg	1:E,3	Analyte	44-3h R1	Treated	3	44-3h
Blank Matrix	1:B,3	Analyte	CD1 -2A	non_Treated	0	CD1 -2
Blank Matrix	1:B,8	Analyte	CD1 -4B	non_Treated	0	CD1 -4
IV 10mg/kg	1:D,8	Analyte	42- 30mins R2	Treated	0.5	42- 30mins
IV 10mg/kg	1:D,2	Analyte	39-1h R2	Treated	1	39-1h
IV 10mg/kg	1:D,3	Analyte	40-8h R1	Treated	8	40-8h
IV 10mg/kg	1:D,1	Analyte	39-1h R1	Treated	1	39-1h
IV 10mg/kg	1:C,7	Analyte	38 -3h R1	Treated	3	38 -3h
Study Ref QC	1:A,8	QC	Study Ref			Study Ref
Blank Matrix QC	1:F,7	QC	Blank Matrixl QC			Blank Matrix QC
Study QC	1:F,8	QC	Timepoint QC			Timepoint QC
IV 10mg/kg	1:E,3	Analyte	44-3h R1	Treated	3	44-3h
Blank Matrix	1:B,5	Analyte	CD1 -3A	Blank Matrix	0	CD1 -3
IV 10mg/kg	1:E,1	Analyte	43-1h R1	Treated	1	43-1h
Blank Matrix	1:B,6	Analyte	CD1 -3B	Blank Matrix	0	CD1 -3
Blank Matrix	1:C,2	Analyte	CD1 -5B	Blank Matrix	0	CD1 -5
IV 10mg/kg	1:D,7	Analyte	42- 30mins R1	Treated	0.5	42- 30mins
Blank Matrix	1:B,2	Analyte	CD1 -1B	Blank Matrix	0	CD1 -1
Blank Matrix	1:B,6	Analyte	CD1 -3B	Blank Matrix	0	CD1 -3
Study Ref QC	1:A,8	QC	Study Ref			Study Ref
Blank Matrix QC	1:F,7	QC	Control QC			Blank Matrix QC
Study QC	1:F,8	QC	Timepoint QC			Timepoint QC
IV 10mg/kg	1:C,6	Analyte	37- 30mins R2	Treated	0.5	37- 30mins
IV 10mg/kg	1:D,6	Analyte	41-24h R2	Treated	24	41-24h
IV 10mg/kg	1:D,7	Analyte	42- 30mins R1	Treated	0.5	42- 30mins
IV 10mg/kg	1:E,2	Analyte	43-1h R2	Treated	1	43-1h
IV 10mg/kg	1:D,3	Analyte	40-8h R1	Treated	8	40-8h
Blank Matrix	1:B,1	Analyte	CD1 -1A	Blank Matrix	0	CD1 -1
IV 10mg/kg	1:C,5	Analyte	37- 30mins R1	Treated	0.5	37- 30mins
IV 10mg/kg	1:E,4	Analyte	44-3h R2	Treated	3	44-3h
Study Ref QC	1:A,8	QC	Study Ref			Study Ref
Blank Matrix	1:F,7	QC	Blank Matrix QC			Blank Matrix QC
Study QC	1:F,8	QC	Timepoint QC			Timepoint QC
Blank Matrix	1:C,4	Analyte	CD1 -6B	Blank Matrix	0	CD1 -6
IV 10mg/kg	1:E,1	Analyte	43-1h R1	Treated	1	43-1h
Blank Matrix	1:C,1	Analyte	CD1 -5A	Blank Matrix	0	CD1 -5
IV 10mg/kg	1:D,6	Analyte	41-24h R2	Treated	24	41-24h
Blank Matrix	1:C,4	Analyte	CD1 -6B	Blank Matrix	0	CD1 -6
IV 10mg/kg	1:C,8	Analyte	38 -3h R2	Treated	3	38 -3h
IV 10mg/kg	1:E,4	Analyte	44-3h R2	Treated	3	44-3h
Blank Matrix	1:B,5	Analyte	CD1 -3A	Blank Matrix	0	CD1 -3
Study Ref QC	1:A,8	QC	Study Ref			Study Ref
Blank Matrix QC	1:F,7	QC	Control QC			Blank Matrix QC
Study QC	1:F,8	QC	Timepoint QC			Timepoint QC
Blank Matrix	1:B,7	Analyte	CD1 -4A	Blank Matrix	0	CD1 -4
IV 10mg/kg	1:E,5	Analyte	46-24h R1	Treated	24	46-24h
Blank Matrix	1:B,4	Analyte	CD1 -2B	Blank Matrix	0	CD1 -2
IV 10mg/kg	1:D,1	Analyte	39-1h R1	Treated	1	39-1h
IV 10mg/kg	1:C,6	Analyte	37- 30mins R2	Treated	0.5	37- 30mins
Blank Matrix	1:B,1	Analyte	CD1 -1A	Blank Matrix	0	CD1 -1
Blank Matrix	1:B,8	Analyte	CD1 -4B	Blank Matrix	0	CD1 -4
IV 10mg/kg	1:C,6	Analyte	37- 30mins R2	Treated	0.5	37- 30mins
Study Ref QC	1:A,8	QC	Study Ref			Study Ref
Blank Matrix QC	1:F,7	QC	Blank Matrix QC			Blank Matrix QC
Study QC	1:F,8	QC	Timepoint QC			Timepoint QC
IV 10mg/kg	1:D,8	Analyte	42- 30mins R2	Treated	0.5	42- 30mins
IV 10mg/kg	1:D,5	Analyte	41-24h R1	Treated	24	41-24h
Blank Matrix	1:C,1	Analyte	CD1 -5A	Blank Matrix	0	CD1 -5
IV 10mg/kg	1:D,7	Analyte	42- 30mins R1	Treated	30	42- 30mins
Blank Matrix	1:B,4	Analyte	CD1 -2B	Blank Matrix	0	CD1 -2
IV 10mg/kg	1:D,2	Analyte	39-1h R2	Treated	1	39-1h
IV 10mg/kg	1:E,5	Analyte	46-24h R1	Treated	24	46-24h
Study Ref QC	1:A,8	QC	Study Ref			Study Ref
Blank Matrix QC	1:F,7	QC	Blank Matrix QC			Table S 2 (xlsx) Sample Run List for Both Untargeted and Targeted Lipidomic Analysis
Study QC	1:F,8	QC	Timepoint QC			Timepoint QC
Linearity	1:A,1	Blank	Double blank			Doule lnk
Linearity	1:A,2	Standard	Cal 6
Linearity	1:A,3	Standard	Cal 5
Linearity	1:A,4	Standard	Cal 4
Linearity	1:A,5	Standard	Cal 3
Linearity	1:A,6	Standard	Cal 2
Linearity	1:A,7	Standard	Cal 1
Blank	1:A,1	Blank	Double blank
