# Supplementary material for: Maximizing Lipidome Coverage of Mouse Liver Following the IV Administration of Gefitinib by Combining Both UHPLC-MS-Based Untargeted and Targeted Lipidomics
Source: J Proteome Res. 2026 Jun 13;25(7):3521–32. doi: 10.1021/acs.jproteome.5c01271 (PMC13339825; doi:10.1021/acs.jproteome.5c01271)
Supplement: Supplementary file 3 [file pr5c01271_si_003.xlsx]

## Sheet: LipidQuan Pos Ion Data
File Name	Sample ID	Time Point (h)	Cer(d18:1/14:0) ng/mL	Cer(d18:1/16:0) ng/mL	Cer(d18:1/16:1) ng/mL	Cer(d18:1/17:0) ng/mL	Cer(d18:1/18:0) ng/mL	Cer(d18:1/18:1) ng/mL	Cer(d18:1/18:2) ng/mL	Cer(d18:1/18:3) ng/mL	Cer(d18:1/18:4) ng/mL	Cer(d18:1/20:0) ng/mL	Cer(d18:1/20:1) ng/mL	Cer(d18:1/20:2) ng/mL	Cer(d18:1/20:3) ng/mL	Cer(d18:1/20:4) ng/mL	Cer(d18:1/20:5) ng/mL	Cer(d18:1/22:0) ng/mL	Cer(d18:1/22:1) ng/mL	Cer(d18:1/22:2) ng/mL	Cer(d18:1/22:3) ng/mL	Cer(d18:1/22:5) ng/mL	Cer(d18:1/22:6) ng/mL	Cer(d18:1/24:1) ng/mL	DG(16:0/16:0) ng/mL	DG(16:0/16:1) ng/mL	DG(16:0/18:0) ng/mL	DG(16:0/18:1) ng/mL	DG(16:1/18:0) ng/mL	DG(16:1/18:1) ng/mL	DG(16:1/18:2) ng/mL	DG(18:0/18:1) ng/mL	DG(18:0/18:2) ng/mL	DG(18:1/18:1) ng/mL	DG(18:1/18:2) ng/mL	LPC(12:0) ng/mL	LPC(14:1) ng/mL	LPC(15:0) ng/mL	LPC(16:0) ng/mL	LPC(16:1) ng/mL	LPC(18:0) ng/mL	LPC(18:1) ng/mL	LPC(18:2) ng/mL	LPC(18:3) ng/mL	LPC(20:0) ng/mL	LPC(20:3) ng/mL	LPC(20:4) ng/mL	LPC(20:5) ng/mL	LPC(22:1) ng/mL
LipidQuan__IRESSA IV_Liver_pos_24Feb22_012R	CD1 -3B	0	2.88941	948.278	16.2836	7.42521	51.3326	5.68103	12.5762	0.47305	4.52768	108.293	6.0401	48.6337	3.22939	58.9786	6.10999	592.674	95.4128	526.821	34.0003	60.9431	7.88108	269.996	217.46	226.038	118.873	2228.71	304.102	1039.9	1355.84	500.912	1356	4009.43	4084.09	0.248169	0.582415	72.0185	7125.52	276.055	5237.96	2383.04	5780.64	118.754	111.265	2118.78	4317.78	186.8	266.617
LipidQuan__IRESSA IV_Liver_pos_24Feb22_014R	CD1 -4A	0	7.31171	1475.47	34.0713	16.7596	102.26	13.378	16.5887	1.26514	7.56758	159.673	10.593	40.9904	3.72655	82.5276	8.9888	896.001	273.14	449.277	41.7167	96.8993	22.3719	530.963	1737.73	2629.31	1578.28	32138.6	2104.04	6183.65	12592.1	6120.55	11874	43176.1	52010.3	1.04435	1.16051	115.825	9089.05	464.363	7673.31	3992.39	7871.52	283.148	138.306	3312.83	7361.85	526.655	461.531
LipidQuan__IRESSA IV_Liver_pos_24Feb22_015	CD1 -5B	0	12.3706	1373.73	29.0952	24.7175	180.812	13.5362	37.7742	1.39233	5.09293	117.498	12.4419	52.6455	3.04654	44.9545	7.02047	471.787	139.736	649.402	35.8225	90.4492	33.1038	571.695	354.152	297.046	167.684	3076.18	277.937	727.351	2056.4	426.144	1962.53	2420.25	6678.74	1.127	1.36882	126.135	10159.6	454.511	8080.19	3208.31	8109.9	282.841	46.1147	1939.84	6089.85	294.843	540.66
LipidQuan__IRESSA IV_Liver_pos_24Feb22_017	CD1 -5B	0	12.9607	1551.63	27.3509	23.6304	205.592	14.418	34.332	1.66155	5.35754	114.783	13.6836	60.3343	2.7262	49.6901	8.29931	474.814	144.001	576.56	72.6658	105.195	32.0355	700.917	1261.44	1518.97	773.277	16279.3	1281.65	2847.97	6756.54	2091.66	8555	12779.7	4756.44	1.1782	1.36909	132.771	10030.2	466.872	8132.61	3162.68	8072.37	284.829	44.7138	1933.76	6415.73	288.204	442.776
LipidQuan__IRESSA IV_Liver_pos_24Feb22_030	CD1 -1B	0	5.21581	807.505	11.8715	11.2241	82.6526	6.2052	14.2812	0.727982	4.63764	88.6085	5.88709	42.1347	2.322	36.0062	4.65764	427.503	56.8275	383.802	42.6965	44.9247	9.22799	357.202	273.476	167.315	126.367	3232.41	245.89	741.09	1692.45	356.123	1985.15	1856.27	11402.9	0.632325	0.523174	67.7223	7883.9	210.643	6407.41	1849.79	6769.57	223.467	48.7473	1345.56	5432.37	147.339	260.534
LipidQuan__IRESSA IV_Liver_pos_24Feb22_037	CD1 -6B	0	5.35745	1357.83	24.0761	13.7884	106.977	11.7557	28.975	0.906611	7.8518	175.785	11.2564	82.8347	4.77866	92.8368	9.57048	1770.48	256.563	646.852	36.9637	63.3873	24.6173	398.706	3047.86	1875.26	1708.61	35175	3173	6021.88	21314.4	5204.46	28985.1	26871.6	117232	0.67678	0.626583	153.78	9282.88	268.179	7409.78	2399.22	7767.87	258.835	126.775	1479.2	5977.4	198.869	462.767
LipidQuan__IRESSA IV_Liver_pos_24Feb22_040	CD1 -1A	0	5.20515	836.901	13.0663	13.7889	85.5369	6.96636	22.7878	0.739038	4.90239	104.288	7.15244	33.3988	2.01515	44.882	5.96127	499.878	124.316	350.594	23.9911	68.3977	24.2438	393.569	321.734	275.158	132.268	2952.54	316.081	701.7	2162.14	337.469	2164.99	3176	10807.6	0.491087	0.460065	57.8072	7062.22	162.952	5893.84	1643.52	6075.59	194.726	42.8156	1215.12	4907.21	133.648	272.623
LipidQuan__IRESSA IV_Liver_pos_24Feb22_041	CD1 -2A	0	13.4931	2230.03	35.0338	18.8237	545.957	18.1591	62.842	2.2517	11.9314	283.659	18.2418	104.828	6.29735	60.4516	14.3776	953.325	145.377	768.54	56.693	121.989	20.2829	1154.91	5380.26	2679.87	2580.3	44672.6	3087.93	10810.7	19367.7	7353.2	33368.8	43253	158005	0.364995	0.571759	59.6937	7116.51	154.278	5572.59	1568.04	5234.85	116.389	19.3014	981.837	3980.42	129.835	186.026
LipidQuan__IRESSA IV_Liver_pos_24Feb22_053	CD1 -6A	0	10.377	2693.56	45.8429	47.6065	284.712	21.7224	46.3914	1.96361	18.4188	353.693	18.1357	144.098	9.08179	157.78	19.3002	3399.21	435.486	1947.59	113.819	112.857	26.2262	580.647	509.385	287.481	312.658	4306.29	140.07	698.185	2958.4	576.774	3178.45	2954.99	13297.4	1.20764	1.52185	305.01	19948.3	523.257	16239.9	4884.76	17326.8	517.273	284.758	3331.1	13362.8	434.287	933.476
LipidQuan__IRESSA IV_Liver_pos_24Feb22_057	CD1 -1B	0	6.22842	959.362	13.3985	7.59581	88.1417	6.42264	19.1028	0.832024	4.32466	105.564	8.74909	46.6309	2.27689	49.8818	4.34773	496.967	64.9586	380.288	22.3484	62.2355	22.156	496.967	774.527	348.523	300.026	6643.82	737.645	1634.59	4547.93	1132.61	6421.79	8951.94	27038.6	0.530412	0.522366	63.7701	7407.91	184.247	6195.23	1718.85	6406.13	214.296	45.0715	1289.14	5088	137.092	268.899
LipidQuan__IRESSA IV_Liver_pos_24Feb22_058	CD1 -6A	0	9.26301	2467.65	47.2253	45.8081	259.59	20.2344	67.332	2.41	14.5332	315.027	20.396	101.317	6.96834	134.406	18.5221	2604.74	253.399	992.986	91.6234	98.4035	36.0576	948.524	604.885	216.678	279.13	3480.89	197.527	702.889	3585.78	777.883	4700.3	4076.62	22287.1	1.04278	1.11226	289.998	19542.9	497.02	15708.5	4953.74	16698	511.574	268.869	3253.02	12801.8	382.448	1020.43
LipidQuan__IRESSA IV_Liver_pos_24Feb22_059	CD1 -2A	0	6.72949	1107.14	16.9309	18.1368	212.927	8.53695	31.9641	1.12034	4.85247	117.431	8.81279	58.4041	3.72654	38.7782	5.67952	378.307	129.735	391.131	25.5167	65.5409	20.4125	374.032	762.745	523.242	243.299	7440.06	502.116	1393.55	3076.1	1045.1	5748.27	8522.82	16737.6	0.547719	0.793561	59.1831	7486.35	166.082	5816.92	1661.6	5582.16	119.013	19.9413	986.007	4017.07	138.899	232.75
LipidQuan__IRESSA IV_Liver_pos_24Feb22_060	CD1 -4B	0	6.43637	1454.25	26.1493	16.6625	96.1945	10.8401	18.8038	0.760234	7.83168	140.101	11.7859	50.1295	4.4511	77.0641	9.87095	1478.41	251.233	381.681	31.4715	155.826	22.0132	456.568	421.776	509.968	223.954	4615.11	442.542	1653.42	2703.36	904.102	2142.72	7120.97	10176.9	0.893035	1.13955	117.935	9337.43	480.934	7874.94	3431.22	7593.69	246.513	141.534	3009.35	6721.82	419.059	385.309
LipidQuan__IRESSA IV_Liver_pos_24Feb22_061	CD1 -5A	0	21.642	2628.64	50.1444	18.0915	313.901	22.2113	51.4913	2.55382	9.69189	195.068	19.0171	75.5017	4.67995	67.2673	11.2218	772.829	260.277	940.614	132.162	289.426	61.4192	1027.05	388.484	383.863	170.613	3072.36	298.48	953.801	1925.52	693.384	1776.79	3480.4	8026.77	0.846757	1.04806	87.5931	8137.01	326.534	6794	2817.67	6978.34	289.667	33.9142	1753.8	5767	252.824	316
LipidQuan__IRESSA IV_Liver_pos_24Feb22_063	CD1 -4A	0	6.76031	1425.13	33.3437	7.77175	93.3934	12.8028	19.7122	1.01385	8.70994	163.469	10.6979	54.307	4.65873	79.4768	12.854	803.733	238.7	503.832	37.6772	79.9755	11.2976	719.761	251.373	271.374	245.724	3137.98	327.977	976.062	1764.77	741.242	2605.15	5859.06	11399.2	0.973681	1.10811	112.909	8914.61	528.273	7566.41	3824.48	7593.92	263.543	131.939	3246.68	7126.18	487.002	445.73
LipidQuan__IRESSA IV_Liver_pos_24Feb22_064	CD1 -6A	0	9.52358	2258.17	53.6164	43.1911	249.992	21.3519	53.0571	2.12238	13.0214	317.086	16.5221	130.787	8.46188	145.822	15.786	2741.26	404.448	1456.76	57.3542	108.014	39.4051	857.58	2013.55	1232.27	1110.06	19897	796.966	3903.6	15856.6	2627.32	24177.3	23875	101945	1.10581	1.29581	305.774	20239.7	495.929	17257.7	5247.1	17257.7	540.306	276.686	3356.37	13450.9	432.879	1161.09
LipidQuan__IRESSA IV_Liver_pos_24Feb22_073	CD1 -2B	0	6.35227	946.33	19.3403	9.39954	310.308	9.66012	34.0312	1.20921	6.37215	106.116	11.5089	50.7056	3.6323	34.7452	6.39863	396.138	135.153	330.115	26.7211	75.1237	21.5981	453.358	1706.5	694.735	711.296	10192.6	838.461	2440.38	3776.44	1920.45	5515.03	8351.17	29440.4	0.44819	0.762534	68.2171	7503.9	175.817	6096.91	1774.77	5529.19	123.458	23.4258	1150.27	4319.68	150.4	288.801
LipidQuan__IRESSA IV_Liver_pos_24Feb22_074	CD1 -3A	0	3.59523	1084.91	19.4819	9.79286	60.5286	6.97371	13.6371	0.805698	4.92765	114.188	7.05267	55.7276	3.70567	65.1399	9.52151	667.299	126.781	638.575	40.4403	63.9081	17.8994	470.645	621.629	729.82	331.475	8346.74	689.159	2681.79	4920.3	1267.95	3874.39	10300.1	20445.1	0.278807	0.639045	97.7255	7762.25	398.462	6235.67	3182.52	6908.4	163.422	135.763	2846.16	5407.7	263.916	338.951
LipidQuan__IRESSA IV_Liver_pos_24Feb22_080	CD1 -2A	0	6.12619	972.844	15.9017	17.5881	193.708	8.12962	31.4929	1.17867	4.51718	107.546	8.17282	36.8818	2.33229	34.1459	7.01037	375.24	65.4694	289.868	23.4096	65.5322	20.2519	369.284	1038.97	737.907	632.031	11788.2	985.754	2767.95	4610.29	2102.13	7896.55	11761.3	35801.6	0.493579	0.654011	58.3719	7083.89	163.549	5523.03	1548.85	5282.9	116.696	19.8811	970.133	3914.15	133.945	192.559
LipidQuan__IRESSA IV_Liver_pos_24Feb22_081	CD1 -4B	0	7.19204	1314.79	26.3053	7.91028	95.1071	11.9474	23.3734	0.931828	8.84916	150.219	10.3072	39.9175	4.46007	80.8673	8.87283	896.213	259.363	449.391	32.5488	180.5	22.1708	513.589	681.456	1010.95	537.901	9022.16	924.546	2731.27	4861.56	1923.56	4115.96	12916.2	19552.6	0.916714	0.928862	122.92	8748.37	436.073	7483.22	3364.76	7133.29	235.433	137.831	2853.32	6487.25	406.463	347.243
LipidQuan__IRESSA IV_Liver_pos_24Feb22_091	CD1 -3A	0	3.7692	1168.54	19.157	17.5471	61.0508	6.67118	11.3989	0.457612	5.3604	114.915	6.92283	60.5834	3.91796	66.3288	7.47826	1140.67	212.967	564.525	39.0065	71.1873	19.8409	450.691	334.044	427.582	185.563	3024.09	376.356	1564.4	2659.45	617.133	1932.89	5639.86	10885.5	0.339016	0.633626	104.883	7938.47	414.965	6288.92	3196.01	6778.63	161.904	131.234	3067.14	5670.34	288.672	371.149
LipidQuan__IRESSA IV_Liver_pos_24Feb22_093	CD1 -3B	0	3.00504	990.06	17.9722	8.9755	54.6049	6.4844	14.8038	0.646666	4.95749	110.115	6.05894	41.8231	2.98883	65.425	6.59598	647.161	232.708	458.808	40.0307	123.424	18.2517	391.195	3202.16	3527.04	1547.45	34279.2	3913.88	12479.8	18007	5223.28	17269.9	37016.2	55813.7	0.268305	0.631477	81.4352	7081.21	322.535	5189.66	2473.57	5965.68	118.82	105.471	2155.89	4534.89	197.823	233.45
LipidQuan__IRESSA IV_Liver_pos_24Feb22_094	CD1 -5B	0	11.7084	1279.47	29.8127	9.32264	258.818	13.2156	27.873	1.47448	5.56916	110.107	13.4339	57.7832	3.52987	45.4196	6.79124	457.141	69.7693	541.213	37.4776	99.9238	32.7065	688.339	433.035	556.961	276.354	4824.79	446.958	1547.79	3016.93	823.752	2560.34	3830.04	14266.9	1.14703	1.48483	133.954	10417.8	481.784	8571.99	3410.03	8290.43	288.177	48.6914	2111.71	6569.78	301.188	488.04
LipidQuan__IRESSA IV_Liver_pos_24Feb22_096	CD1 -1B	0	5.55216	790.434	13.5834	6.79064	80.9723	6.57251	18.5512	0.691473	4.20821	83.607	8.31329	44.2111	2.89789	46.9692	3.93786	432.538	120.968	495.696	19.9737	60.7796	20.0154	361.724	269.817	204.286	133.756	667.209	360.447	818.029	1951.81	518.928	2386.2	2243.96	13726.1	0.575755	0.43322	67.7037	7803.86	193.706	6397.04	1781.09	6397.04	207.119	47.1663	1303.3	5176.03	140.26	256.7
LipidQuan__IRESSA IV_Liver_pos_24Feb22_097	CD1 -3B	0	3.12353	937.354	17.9067	13.7737	52.0387	5.5786	14.2697	0.386002	4.25274	99.9098	5.58715	51.1103	3.51753	69.9536	7.164	1083.16	103.853	435.117	33.7986	56.4938	17.3288	319.395	215.377	286.387	135.312	2188.98	330.683	937.547	1743.79	411.216	1141.15	3788.24	4425.29	0.29653	0.53765	90.8571	7642.67	329.023	6114.13	2544.1	6295.48	129.677	117.524	2497.47	4922.4	207.749	266.846
LipidQuan__IRESSA IV_Liver_pos_24Feb22_106	CD1 -1A	0	5.83546	784.829	12.7081	6.89801	85.8269	6.72311	19.8414	0.800054	4.81596	100.593	6.9794	45.9487	2.51956	48.8244	5.76831	480.598	60.6089	487.211	23.2121	73.029	21.5931	383.596	4654.52	3199.6	2565.54	54918.8	5980.74	13344.1	41264.2	7799.69	39333.2	53072.6	197770	0.464391	0.400686	48.7708	6785.23	150.7	5404.38	1449.9	5571.03	189.589	44.0297	1166.58	4737.76	112.283	254.744
LipidQuan__IRESSA IV_Liver_pos_24Feb22_112	CD1 -6B	0	9.48983	2557.02	57.6738	25.5535	204.191	23.6339	70.6783	2.36064	18.849	328.639	20.1271	163.866	9.96877	199.245	25.4554	3002.4	482.794	1278.51	68.4738	281.377	51.0575	974.601	252.878	195.074	136.882	1881.61	238.776	406.219	1154.24	320.08	2400.33	2128.41	7950.18	0.531491	0.671724	173.436	9121.52	288.34	7568.92	2495.25	7568.92	270.418	126.64	1538.74	5988.6	209.265	357.652
LipidQuan__IRESSA IV_Liver_pos_24Feb22_114	CD1 -5A	0	11.6224	1210.75	23.3743	10.5634	156.94	11.8057	37.54	1.41887	4.93094	94.7473	10.3228	40.9368	2.77761	42.1382	7.09349	401.044	138.984	510.189	61.4745	199.262	26.0314	1147.29	322.445	300.898	167.364	2770.68	292.914	805.95	1841.44	495.833	1539.46	3572.02	6217.41	0.719729	0.984245	76.3036	7523.51	291.681	6134.56	2546.42	6319.75	282.421	31.4108	1613.5	5139.14	245.382	296.311
LipidQuan__IRESSA IV_Liver_pos_24Feb22_116	CD1 -6B	0	4.95271	1222.57	29.108	13.4647	91.0758	10.7816	24.4045	1.10322	7.40433	146.743	8.97138	79.3208	3.62535	96.0056	8.79222	1476.86	228.162	603.947	32.5184	64.8002	23.0932	432.788	2728.49	1311.28	1266.45	22011.5	2399.96	3765.53	12060.4	3349.58	21760.2	19779.1	65597.1	0.653244	0.795662	166.995	9447.56	267.92	7940.59	2550.26	7940.59	268.658	130.012	1602.61	6172.79	210.685	359.355
LipidQuan__IRESSA IV_Liver_pos_24Feb22_119	CD1 -3A	0	3.99885	1239.63	19.6024	19.382	58.9007	7.03027	12.0614	0.628735	5.5732	96.1944	6.14897	42.8769	2.7083	70.2456	6.97107	668.023	213.611	546.355	42.0135	76.6692	20.0559	424.688	339.746	443.688	159.945	2962.12	445.988	1307.2	2541.79	712.811	2076.23	5415.11	6912.67	0.29	0.47957	100.283	7788.64	408.711	6374.86	3187.43	6940.38	165.85	134.196	3110.32	5578.01	290.468	290.468
LipidQuan__IRESSA IV_Liver_pos_24Feb22_123	CD1 -4A	0	6.90393	1575.02	36.7248	16.4579	96.9325	13.4949	22.5594	1.42529	9.96372	161.41	10.083	56.2879	4.90224	90.2368	13.1741	1504.38	287.794	463.087	74.6366	191.855	13.1726	714.253	476.169	580.487	422.451	8154.51	548.791	1783.24	2720.9	1567.9	4760.56	12836	22055.6	0.875781	1.03282	121.359	8516.31	451.177	6887.8	3790.96	7448.43	265.388	135.044	3283.72	6807.71	499.232	416.471
LipidQuan__IRESSA IV_Liver_pos_24Feb22_125	CD1 -2B	0	6.56191	864.547	17.0053	7.13464	190.54	7.7514	34.0205	1.12593	5.12563	98.5384	8.50497	36.7447	2.38662	33.2967	6.31863	346.224	63.2621	471.755	27.4639	65.9204	11.7315	433.286	3250.17	1903.41	1390.02	25718.1	2185.58	5532.28	9709.94	3495.32	16328.2	24923.2	47255.2	0.534705	0.856994	64.7545	7410.35	182.319	5933.04	1667.92	5504.15	130.569	23.2654	1158.02	4288.95	148.431	211.291
LipidQuan__IRESSA IV_Liver_pos_24Feb22_128	CD1 -1A	0	7.33771	807.706	13.9814	6.83135	87.366	7.00313	22.9146	1.18516	6.29802	98.0288	6.62481	35.867	3.35726	49.2915	5.91075	513.372	139.658	410.698	48.7983	130.856	24.4076	403.853	435.052	455.958	343.1	6017.76	650.164	1537.89	3486.86	907.33	3506.86	5645.82	17544.7	0.466128	0.358163	52.2517	6623.47	170.823	5551.33	1553.42	5646.63	180.621	40.1858	1150.77	4717.44	116.488	180.671
LipidQuan__IRESSA IV_Liver_pos_24Feb22_129	CD1 -4B	0	4.95894	1332.33	27.8464	8.65638	111.102	10.1999	17.5861	0.947694	7.6443	137.463	10.2935	38.4972	3.46177	79.0911	8.2767	770.969	224.959	428.851	74.1069	153.052	22.2773	556.543	926.465	720.315	366.63	10037.5	814.847	1769.44	2850.09	1539.88	3294.46	8651.4	12934.2	0.664305	0.79858	115.613	8686.54	473.811	7028.2	3290.36	6975.56	237.024	138.244	2921.84	6370.13	389.578	300.081
LipidQuan__IRESSA IV_Liver_pos_24Feb22_136	CD1 -5A	0	10.4142	1078.09	22.3622	9.46276	142.568	11.1838	24.6319	1.30662	4.89582	84.2135	10.0284	52.6509	2.50339	40.0337	5.77718	620.791	110.842	616.052	59.7093	169.14	26.9733	568.664	517.592	436.95	302.149	4119.79	453.31	1411.53	3141.73	831.069	2324.98	6244.16	9943.32	0.82039	0.870984	81.2572	7680.96	300.662	6130.68	2536.83	6412.55	281.87	31.7659	1604.31	5285.07	241.939	286.568
LipidQuan__IRESSA IV_Liver_pos_24Feb22_138	CD1 -2B	0	7.07646	1006.96	20.0273	9.80868	204.805	7.93566	31.3199	1.07841	5.51295	112.398	9.79347	43.822	2.80495	41.4893	6.80378	674.265	142.266	381.492	59.9107	88.0642	23.5633	428.07	405.738	383.92	312.432	5183.11	458.3	1045.75	1963.19	739.852	3234.14	3954.13	8419.12	0.499153	0.736496	67.5861	7417.84	190.229	5617.39	1759.64	5593.39	129.633	23.8493	1101.87	4153.03	149.816	221.281
LipidQuan__IRESSA IV_Liver_pos_24Feb22_016	37- 30mins R1	0.5	7.30597	1301.24	311.818	7.9034	389.773	27.2579	40.0062	1.07399	7.98684	163.58	10.3746	32.2698	4.87187	93.0803	17.4915	860.499	326.81	590.656	30.6445	64.4575	16.4152	353.794	2081.54	5489.89	1053.56	22886.8	2493.28	12604.2	7680.35	3134.83	3884.73	13962.9	14728.1	1.10347	3.3333	85.7503	9342.16	1491.21	7190.81	7898.1	7809.69	389.011	187.986	3271.23	6896.1	489.211	474.475
LipidQuan__IRESSA IV_Liver_pos_24Feb22_028	37- 30mins R1	0.5	6.24228	1215.48	243.865	5.88853	398.612	28.0954	41.6026	0.953824	7.49471	172.971	9.90915	46.2654	3.38985	70.1784	13.2621	1555.15	328.433	555.811	65.1507	57.7911	13.7247	362.119	311.742	827.464	229.103	4606.47	351.153	2298.78	1214.53	470.264	681.591	2681	2208.51	1.24215	3.31935	89.2573	9647.71	1616.97	7513.79	7874.46	7814.35	366.673	185.458	3155.79	7002.86	504.927	399.734
LipidQuan__IRESSA IV_Liver_pos_24Feb22_062	42- 30mins R2	0.5	5.0248	1341.83	241.742	6.83769	138.412	20.3526	14.9029	1.0067	8.64638	166.392	9.38356	60.1035	4.94099	101.32	8.74134	2566.45	273.103	475.04	32.2575	67.185	16.1942	425.685	237.762	428.708	164.876	3142.15	338.573	911.731	873.42	433.638	715.108	2017.92	3111.36	0.432127	1.13997	122.878	8503.81	1032.98	6756.1	7016.95	7851.68	571.268	260.853	2488.54	6156.14	594.745	451.276
LipidQuan__IRESSA IV_Liver_pos_24Feb22_082	42- 30mins R2	0.5	5.29898	1153.87	220.05	8.2433	118.481	19.1901	17.0838	0.904735	10.3534	160.334	8.57691	59.658	6.11032	123.205	10.6574	1224.57	254.918	506.23	68.9638	62.5435	15.0165	387.45	636.975	1040.11	383.965	6549.05	754.822	2670.31	2648.55	1199.62	1706.15	7737.13	7581.89	0.412541	1.36376	110.383	8638.01	1005.24	6566.91	6743.71	7728.74	580.919	257.625	2457.54	6036.5	593.547	452.106
LipidQuan__IRESSA IV_Liver_pos_24Feb22_095	42- 30mins R1	0.5	4.63236	1084.23	28.5982	11.2802	65.0926	10.6092	16.1579	0.896385	6.64595	127.295	4.63868	48.2449	4.03628	116.955	14.069	1267.08	143.376	468.717	36.4648	128.528	10.2331	383.73	229.926	392.054	254.418	2898.6	221.67	1232.09	1161.98	849.854	1290.56	5219.17	4662.41	0.28639	1.25653	103.699	8416.8	1124.02	6312.6	7138.3	8043.9	601.961	249.88	2690.18	6259.33	633.923	492.756
LipidQuan__IRESSA IV_Liver_pos_24Feb22_101	37- 30mins R2	0.5	8.1094	1592.5	40.9945	12.1123	125.243	21.946	21.1773	1.22427	13.3024	242.457	11.5854	62.136	7.28181	146.201	22.1234	2813.81	546.797	913.989	52.4204	179.561	13.6583	842.147	309.285	886.209	225.641	5459.93	359.312	2236.56	1573.99	769.789	650.69	2930.27	3238.48	0.471112	2.16924	84.2712	8966.33	1570.43	6791.07	7507.31	7242.04	453.622	226.054	3236.37	6048.29	485.455	310.373
LipidQuan__IRESSA IV_Liver_pos_24Feb22_103	42- 30mins R1	0.5	4.41107	1030.32	27.1221	9.88027	55.5928	10.1231	11.3825	0.643968	6.35334	128.277	4.44333	31.4385	5.64019	106.025	9.34294	1848.73	243.575	423.82	35.0511	68.8876	8.75388	345.876	264.257	460.883	233.931	4364.57	233.05	962.317	984.732	644.501	1172.79	5272.78	3734.13	0.339828	1.24231	114.598	9034.97	1129.37	6610.96	7464.87	8263.7	647.323	250.251	2685.7	6500.77	677.623	421.449
LipidQuan__IRESSA IV_Liver_pos_24Feb22_107	37- 30mins R1	0.5	8.91708	1484.24	347.631	9.21175	473.454	35.9972	57.522	1.24249	10.8693	218.221	12.499	59.0915	6.73609	124.082	16.2757	2044.12	402.06	544.848	42.4723	162.821	19.7057	544.848	389.615	757.214	128.787	5713.25	490.424	2389.83	1294.75	582.275	579.816	5823.73	2106.88	1.10131	2.91703	85.1903	9050.14	1459.16	7100.88	7407.2	7295.81	384.283	184.425	3063.13	6460.41	465.038	336.944
LipidQuan__IRESSA IV_Liver_pos_24Feb22_127	37- 30mins R2	0.5	6.42433	1262.27	34.6872	8.59244	116.537	17.0156	15.312	0.778093	13.3135	181.323	8.30959	56.8387	6.59582	130.025	16.5949	2183.73	416.55	1025.6	75.352	161.555	12.2004	643.759	351.293	944.384	211.886	5526.08	462.914	2714.2	1700.71	498.602	622.254	4480.11	3192.89	0.592629	2.42466	83.23	8772.86	1652.44	6808.79	7332.54	6861.16	439.952	221.341	3325.83	5944.59	494.946	324.727
LipidQuan__IRESSA IV_Liver_pos_24Feb22_130	37- 30mins R2	0.5	5.75788	1147.97	32.2837	7.83678	89.1637	17.0924	15.9348	0.916904	10.9527	195.256	8.3365	44.4313	6.59773	134.935	17.3125	1857.9	389.705	870.04	44.9139	98.118	11.767	513.565	143.07	529.034	96.816	2421.16	228.206	1180.3	641.933	214.964	228.889	985.031	1444.14	0.53838	1.86689	86.4816	9051.89	1619.96	7175.28	7865.21	7451.25	460.873	227.959	3642.83	6457.75	524.347	344.965
LipidQuan__IRESSA IV_Liver_pos_24Feb22_134	42- 30mins R2	0.5	5.56498	1532.78	272.082	14.016	137.266	23.2555	24.8739	1.26549	10.9779	185.45	9.45319	70.3436	7.27439	159.635	14.316	2632.02	325.096	593.996	42.924	86.1279	17.173	484.756	1613.95	2683.04	1013.39	14538.1	2923.5	6802.52	6302.55	2223.08	5625.01	16790.4	16278.6	0.396745	1.30856	116.047	8788.46	1058.37	6886.08	7234.4	8279.37	635.02	278.658	2585.63	6376.99	613.584	388.514
LipidQuan__IRESSA IV_Liver_pos_24Feb22_137	42- 30mins R1	0.5	4.42466	1053.99	27.4484	11.6369	58.8847	11.1257	14.8158	0.944114	8.15017	126.088	5.46829	47.0073	5.1042	101.67	8.93637	1899.25	270.585	445.821	36.8497	134.6	10.1526	337.587	307.824	736.448	170.617	4694.67	295.16	1260.45	1094.88	559.43	794.903	4834.73	3886.31	0.426753	1.21764	99.8886	8358.57	1109.27	6379.59	6978.49	7811.74	591.089	238.45	2419.04	5832.77	640.563	403.607
LipidQuan__IRESSA IV_Liver_pos_24Feb22_023	43-1h R1	1	6.28585	1459.04	32.1587	7.53678	124.017	13.5698	15.7247	0.701897	9.09255	213.915	6.37236	54.0343	6.77118	112.97	8.43114	2037.63	225.445	713.799	43.885	90.5868	16.7105	465.385	262.764	187.722	176.469	3157.91	223.892	496.428	662.774	426.3	1384.05	1932	3684.13	0.797452	0.696537	60.7456	8648.76	586.664	6864.57	7197.22	9223.33	656.217	115.405	2594.63	7046.02	622.953	456.63
LipidQuan__IRESSA IV_Liver_pos_24Feb22_026	39-1h R1	1	4.18351	1154.97	31.1298	5.35644	64.1645	13.2851	13.0693	0.951078	6.15626	187.737	4.8966	39.681	5.69477	120.15	15.115	2092.11	329.267	428.047	35.3626	68.959	10.6769	334.333	174.74	182.505	118.657	2556.94	174.509	687.558	543.445	548.94	1120.85	2957.36	3378.21	0.479684	1.7447	166.908	10731.8	1543.93	8262.81	8954.12	10238	786.778	320.489	4180.79	8657.85	770.318	615.596
LipidQuan__IRESSA IV_Liver_pos_24Feb22_047	39-1h R2	1	3.13024	822.186	22.9972	8.253	56.7702	10.8144	11.243	0.714822	5.3855	112.278	6.13441	25.1658	3.95938	88.9712	9.07149	1708.53	247.131	458.618	43.5064	52.5127	8.12807	285.151	277.257	342.317	247.299	3065.58	415.776	1040.66	999.834	730.188	1450.27	4181.07	5997.16	0.359255	0.928101	97.2262	9146.25	945.392	6097.5	6880.66	8307.14	542.621	233.851	2936.87	6796.75	506.26	528.636
LipidQuan__IRESSA IV_Liver_pos_24Feb22_049	43-1h R2	1	5.2329	1235.37	25.0209	5.24348	113.473	11.336	14.3057	1.04401	9.97568	178.627	6.04059	50.2071	5.11507	102.489	6.90989	1080.01	85.0452	521.21	28.8619	129.75	12.1192	390.908	230.334	264.811	193.904	3283.3	174.198	672.623	663.396	681.306	1643.97	4808.1	4223.4	0.512759	0.910076	66.1108	8786.08	633.283	7045.98	6988.93	8671.98	599.051	117.2	2664.35	6589.56	573.377	490.651
LipidQuan__IRESSA IV_Liver_pos_24Feb22_072	43-1h R2	1	5.2406	1465.13	29.348	13.3913	165.524	12.9779	15.6726	0.854362	10.4759	198.514	6.68591	56.2743	4.7759	123.481	6.34688	1359.43	211.977	713.478	38.0734	79.303	15.0255	411.057	211.839	227.566	161.471	2434.13	165.139	798.409	746.991	520.148	1072.83	3649.68	4157.9	0.493005	0.94833	69.3377	8415.4	584.939	7091.01	6759.91	8636.13	612.531	112.456	2524.62	6263.27	568.385	471.814
LipidQuan__IRESSA IV_Liver_pos_24Feb22_083	39-1h R2	1	3.17514	770.247	24.518	4.35133	68.8351	10.941	12.4036	0.648984	5.70487	115.048	5.32716	40.9384	3.16214	90.0222	11.3785	1790.64	262.528	403.698	31.4174	119.977	8.86222	294.725	239.641	274.446	193.668	3542.55	316.262	870.507	809.664	580.794	1588.3	4872.95	4011.23	0.155545	0.842976	99.3889	8073.96	824.894	5774.26	6024.22	7424.04	494.936	220.756	2724.65	6049.22	454.941	389.95
LipidQuan__IRESSA IV_Liver_pos_24Feb22_085	39-1h R1	1	4.83555	1058.15	31.9205	5.79809	69.2672	13.6266	19.5524	0.810188	7.26102	193.256	8.10603	53.72	6.19117	122.828	15.8521	1337.92	169.188	562.315	42.6545	73.3873	12.6987	498.604	245.712	340.666	144.023	3502.01	254.07	870.624	894.055	471.851	1661.21	4051.51	5203.81	0.634918	2.02981	171.428	11222.8	1641.03	8374.7	9290.16	10849.8	766.268	352.619	4611.17	8883.29	823.908	803.565
LipidQuan__IRESSA IV_Liver_pos_24Feb22_092	43-1h R1	1	5.70073	1282.52	26.9649	6.55387	85.8325	10.5868	17.0165	0.658898	10.2565	178.497	5.28914	58.3126	5.69964	100.778	7.12708	971.304	198.713	677.654	35.2105	66.7021	14.8	386.514	194.6	247.625	152.166	2907.74	181.499	455.012	609.469	425.158	1089.3	2983.21	3928.57	0.607311	0.91002	58.0905	8557.27	566.744	6481.08	6677.48	8416.99	614.44	106.818	2617.68	6509.14	628.469	432.072
LipidQuan__IRESSA IV_Liver_pos_24Feb22_104	43-1h R2	1	6.64907	1609.69	33.3826	7.77718	131.102	13.3069	21.7922	0.671032	11.6597	243.138	7.80538	75.0481	6.63568	133.466	8.09999	2377.89	223.477	1023.19	44.6084	87.4065	16.3581	564.19	154.126	223.546	167.224	2654.57	202.617	547.136	633.573	605.19	708.208	3632.24	2709.03	0.347295	0.968194	66.7069	8222.37	562.996	6808.33	6310.8	8196.18	576.089	113.341	2372.44	6048.94	568.234	390.17
LipidQuan__IRESSA IV_Liver_pos_24Feb22_113	43-1h R1	1	5.8679	1256.73	28.2918	6.44715	113.534	12.1652	18.041	0.972529	9.61111	207.417	6.43656	47.8772	4.74109	122.234	7.98994	1133.02	213.018	593.22	37.8108	174.328	15.5341	494.818	185.541	187.27	88.7925	2207.44	197.429	557.244	549.375	313.007	784.422	2182.06	3342.93	0.601199	0.781192	61.2715	8195.12	566.923	6847.98	6679.59	8559.98	653.926	107.812	2534.31	6511.19	558.503	370.465
LipidQuan__IRESSA IV_Liver_pos_24Feb22_126	39-1h R1	1	5.00693	1057.34	36.9543	12.3784	84.4779	13.921	17.9423	0.842937	7.45177	140.515	5.46011	53.1849	5.83901	124.7	12.123	1167.77	339.563	502.443	85.3068	71.9744	12.5037	496.922	181.445	178.345	136.378	2139.77	186.857	555.788	516.851	501.256	965.837	2877.02	2552.77	0.623861	1.43379	156.338	10476	1452.43	7323.95	8498.25	9919.78	763.297	321.388	4449.99	8281.93	729.304	658.228
LipidQuan__IRESSA IV_Liver_pos_24Feb22_139	39-1h R2	1	4.18731	892.316	29.0633	9.75118	58.0909	11.4158	13.0607	0.887015	6.66913	121.131	5.25217	49.5719	4.97527	117.364	12.6399	1010.74	259.061	454.42	31.2297	57.1894	8.92894	316.717	156.455	161.409	105.75	1829.66	183.734	592.506	403.763	393.99	737.877	2043.45	2137.62	0.322294	1.00285	106.583	8907.61	916.212	6221.19	7126.09	8370.33	525.973	242.177	3195.43	7012.98	534.457	531.629
LipidQuan__IRESSA IV_Liver_pos_24Feb22_024	38 -3h R1	3	5.44304	1071.93	26.4397	8.82031	92.0572	12.5704	16.0003	0.792845	7.37437	206.654	7.91195	41.4687	5.08464	97.5793	13.9617	1052.79	278.921	432.055	37.7315	79.6558	13.1995	399.24	155.921	239.597	138.532	2799.49	181.566	682.233	624.756	395.265	873.508	5149.8	2687.42	0.719417	1.72378	105.213	9584.32	1355.83	7363.56	8386.28	8766.15	476.294	158.287	3301.92	7363.56	514.281	552.267
LipidQuan__IRESSA IV_Liver_pos_24Feb22_038	44-3h R2	3	21.0505	3634.03	77.6058	24.1994	302.952	40.9233	41.791	2.4636	29.0532	497.217	18.9047	80.2675	12.3678	231.884	26.7508	4076.53	691.406	1548.75	95.6593	197.202	29.379	774.375	540.076	855.022	261.343	9061.21	314.935	3552.7	4429.34	974.886	1810.27	13003	15212.9	0.722071	2.99666	159.66	20298.4	1707.96	15831.4	14320.6	19378.7	781.718	282.888	5386.63	15962.8	543.249	1064.19
LipidQuan__IRESSA IV_Liver_pos_24Feb22_046	44-3h R1	3	6.89378	1089.32	25.4407	6.88863	91.4559	11.3856	10.5083	0.596462	7.24571	159.029	6.42546	29.824	5.25834	91.6923	14.38	1621.54	256.163	467.56	63.3922	71.9618	10.5632	383.001	291.805	648.589	264.556	7529.07	516.927	2183.82	3137.06	800.967	1779.39	7767.58	9848.01	0.35479	1.3427	76.3848	9578.42	834.059	7485.9	6631.21	9165.81	439.134	137.592	2832.26	7397.48	279.332	562.916
LipidQuan__IRESSA IV_Liver_pos_24Feb22_068	38 -3h R2	3	5.77983	1045.97	28.753	6.04522	91.2728	13.551	11.7831	0.850692	7.84741	158.173	8.93437	36.6075	5.34821	105.468	11.528	1059.38	286.97	496.163	76.3706	158.048	12.1171	434.478	171.52	384.371	197.979	4486.89	243.878	1254.36	742.99	723.643	1047.51	3871.14	3576.75	0.652528	2.0811	99.5503	10086.1	1413.28	7725.5	8982.42	9902.12	594.741	160.031	3954.72	8246.66	643.791	554.887
LipidQuan__IRESSA IV_Liver_pos_24Feb22_070	38 -3h R1	3	6.32892	1035.85	22.9558	4.30697	156.536	13.3275	12.0534	0.552962	6.29669	132.476	4.55371	27.4195	4.81791	88.1992	10.8555	941.448	270.443	446.486	38.9901	74.1445	11.7276	428.627	342.258	383.744	234.219	5276.08	267.934	1436.91	936.957	1013.95	1384.56	7550.19	5518.26	0.818525	1.71562	110.138	10573.8	1426.99	8034.84	9320.41	9898.92	539.941	173.098	3888.86	8163.4	620.29	719.922
LipidQuan__IRESSA IV_Liver_pos_24Feb22_075	38 -3h R2	3	6.83212	1184.32	33.4209	5.2778	91.088	14.2062	16.7672	0.864052	9.41305	239.717	8.79839	35.2099	4.32915	91.8249	10.2202	1002.74	146.596	552.863	34.3116	68.8148	14.3635	406.517	165.553	271.929	158.237	3453.68	230.276	857.985	640.615	504.576	596.199	4933.94	2922.71	0.651746	2.01476	89.5454	9929.18	1283.24	7083.98	8390.45	9319.49	566.137	159.831	3919.41	7954.96	612.59	670.655
LipidQuan__IRESSA IV_Liver_pos_24Feb22_079	44-3h R1	3	6.78983	1175.74	30.5046	5.20676	109.673	12.8436	12.8404	0.680847	8.37627	164.573	7.62905	32.3975	5.41391	100.61	12.1207	1839.46	314.253	490.342	52.9664	76.3439	10.0418	495.76	262.583	402.56	143.446	3578.6	306.285	1545.62	2073.89	583.159	1105.64	4786.83	5928.08	0.448296	1.1965	82.0627	9466.3	937.728	7567.11	6973.61	9021.18	415.449	137.466	2911.11	7774.83	283.821	575.694
LipidQuan__IRESSA IV_Liver_pos_24Feb22_086	38 -3h R1	3	5.43555	1022.65	24.4632	8.90047	85.0915	14.2094	12.3164	0.942601	7.1166	147.849	6.53392	29.4554	3.75257	92.2608	9.548	935.892	291.809	441.657	75.0879	72.3717	13.815	420.626	177.54	244.102	111.031	3057.78	163.578	654.757	679.525	479.249	926.799	5459.65	3733.51	0.660945	1.63569	100.865	9744.49	1316.98	7470.78	8710.99	8917.69	463.602	167.049	3543.45	7647.95	528.565	611.246
LipidQuan__IRESSA IV_Liver_pos_24Feb22_090	44-3h R1	3	6.76524	1288.31	32.3532	8.78083	79.995	12.6462	12.6893	0.908116	9.06848	175.866	7.09259	44.5486	5.2672	74.0098	14.6098	1051.79	303.295	467.464	35.7249	85.371	10.9068	484.159	582.699	1428.23	558.99	13065.9	1056.75	5173.7	7399.52	1717.76	3136.19	18864.3	21203.5	0.380509	1.38288	78.9758	9259.49	875.443	6986.71	6397.47	8726.37	409.662	127.795	2752.6	7183.12	264.704	462.975
LipidQuan__IRESSA IV_Liver_pos_24Feb22_108	44-3h R2	3	14.5624	3253.45	85.814	23.8437	297.126	38.2801	61.7598	3.64801	28.9165	438.406	22.5489	134.836	13.7444	285.944	30.3755	4304.22	685.528	1371.06	88.6957	204.451	29.9474	1826.2	391.521	878.399	341.625	6926.36	303.442	3049.4	3550.72	1178.08	2264.11	11657.9	1673.93	0.944382	2.50141	171.946	20676.2	1774.15	16274.2	14673.4	19475.7	760.351	298.887	5689.29	16407.6	564.147	1087.17
LipidQuan__IRESSA IV_Liver_pos_24Feb22_117	38 -3h R2	3	6.67871	1234.04	38.8192	11.4656	99.1228	16.0315	12.2046	0.809057	9.97297	181.862	8.6839	54.6447	6.36147	123.824	10.7047	2033.43	322.188	620.06	42.5444	189.22	16.284	559.27	240.805	354.382	136.373	3578.4	263.22	974.405	794.945	557.636	959.9	6220.21	3355.22	0.565171	1.9862	106.482	9703.58	1420.04	7159.35	8697.72	9555.66	565.056	146.037	3905.1	7958.12	641.975	446.72
LipidQuan__IRESSA IV_Liver_pos_24Feb22_118	44-3h R2	3	22.9243	2637.01	63.846	19.1327	241.333	35.3686	34.3934	1.77452	22.8265	365.559	14.4131	75.8993	11.9683	241.358	25.7519	4881.67	593.1	1441.69	82.9066	174.194	24.8098	1053.89	2652.28	4624.67	1801.53	45487.7	1802.02	19683.7	21882.8	3538.67	11773.1	33583.2	64438	0.812711	2.72828	168.464	19632.5	1732.65	16080	13898.6	17887.4	729.207	273.835	4992.27	15082.8	526.556	953.579
LipidQuan__IRESSA IV_Liver_pos_24Feb22_013R	669-8h R2	8	2.26101	612.845	14.4017	2.74645	37.1587	5.76219	7.30136	0.50421	4.59232	84.2812	3.33138	16.9022	3.76348	79.3985	8.42807	807.434	246.033	223.018	23.4029	39.7877	7.23084	219.006	8882.66	13677	9643.02	148607	12890.8	46277.1	43994	19544.6	40982.2	209238	192788	0.296899	1.1238	68.2396	7653.22	983.618	5033.66	5495.94	6882.76	272.229	162.796	1969.8	5624.34	219.684	457.139
LipidQuan__IRESSA IV_Liver_pos_24Feb22_018	40-8h R1	8	9.42692	1423.68	43.2926	10.1903	105.856	21.8218	19.6934	1.34164	12.5085	333.875	12.0608	61.0888	5.69731	148.454	24.0473	2501.6	501.677	535.574	48.6372	97.1545	7.37274	498.287	263.269	447.187	139.478	3626.28	209.588	1043.22	820.744	501.579	900.338	4697.58	3387.32	0.830909	2.6449	105.629	10346.9	1495.93	8196.46	8071.8	9006.76	417.614	210.921	3365.85	8570.44	576.557	582.79
LipidQuan__IRESSA IV_Liver_pos_24Feb22_027	669-8h R1	8	2.45714	724.14	16.7624	2.36426	37.1395	6.19489	4.99955	0.45827	5.225	100.345	4.25408	22.1211	3.46081	73.448	9.60064	857.828	305.253	231.725	55.3151	42.5208	3.69467	245.094	257.483	318.574	118.925	3562.18	174.892	1058.58	122.972	523.441	877.902	3228.14	4089.63	0.277314	1.19479	71.8509	8433.43	1021.74	5433.08	5649.32	7271.13	291.927	156.199	1989.43	5811.5	195.343	394.641
LipidQuan__IRESSA IV_Liver_pos_24Feb22_029	669-8h R1	8	2.57948	677.425	16.0806	2.74071	41.7796	6.76331	7.19472	0.464305	4.91209	152.797	4.83347	27.8213	3.85606	79.3194	14.1639	871.301	145.781	244.055	21.8391	46.4947	7.51652	260.022	186.546	322.909	172.928	3120.5	209.733	1305.31	1075.69	565.076	928.352	4685.39	5811.52	0.286442	1.1378	79.1495	8801.61	1086.58	5733.95	6077.99	7683.49	303.899	170.819	2302.18	6479.36	225.597	441.514
LipidQuan__IRESSA IV_Liver_pos_24Feb22_031	669-8h R1	8	2.2549	607.614	14.1163	2.66451	36.4283	5.24594	6.8333	0.398881	4.764	105.524	3.80556	24.4231	3.6722	70.5773	8.20904	740.336	257.147	219.82	20.6584	76.0859	7.11866	219.82	185.032	343.347	172.525	3346.95	229.847	1274.99	1085.2	658.958	819.999	3045.74	5064.84	0.222053	1.06781	74.8335	8299	998.015	5443.72	5603.83	7284.98	282.86	160.709	2148.13	5977.42	201.677	394.936
LipidQuan__IRESSA IV_Liver_pos_24Feb22_035	669-8h R2	8	2.34223	540.303	13.4652	2.36788	32.6444	5.43801	5.55251	0.421883	4.35461	81.9017	3.3926	18.9705	3.77321	74.2692	11.9057	782.582	283.016	194.042	19.2187	82.6887	6.9	208.692	334.828	515.785	208.511	4826.86	427.67	1711.32	1644.11	904.39	1712.61	8303.8	6048.83	0.273506	0.829434	73.6477	7739.79	949.883	4950.45	5478.16	6634.1	253.805	153.601	1869.61	5453.03	206.061	329.192
LipidQuan__IRESSA IV_Liver_pos_24Feb22_042	40-8h R2	8	10.1144	1481.55	52.5927	14.8374	116.639	25.3029	18.932	1.22041	17.5032	269.905	15.188	73.4929	9.08549	170.124	29.1149	3402.6	563.556	783.308	54.867	114.983	17.679	687.61	6524.8	9751.84	4530.23	97156.7	7538.5	31653.1	21585.3	16816.3	25310.4	171012	129100	1.14144	3.93434	129.239	10651.1	1837.08	8664.23	8794.52	9934.55	524.414	244.972	4071.54	9250.53	690.532	498.356
LipidQuan__IRESSA IV_Liver_pos_24Feb22_050	669-8h R2	8	2.35344	569.063	12.7071	1.9072	34.1211	5.50382	5.2242	0.344467	4.26211	89.6576	3.00136	17.5355	2.48731	69.7485	7.27672	1516.8	259.426	203.521	22.3082	40.018	6.79849	219.675	5002.7	5271.84	3087.3	56076	4809.55	24039.5	18044.3	10732	18716.5	100118	100481	0.298246	0.882344	60.6575	7599.8	982.775	4975.76	5173.8	6560.09	244.524	146.205	1817.02	5347.09	210.914	341.62
LipidQuan__IRESSA IV_Liver_pos_24Feb22_052	40-8h R2	8	10.2714	1478.88	52.3338	11.0172	113.918	27.4147	20.2125	1.5177	17.4772	281.134	13.5326	57.8277	8.87826	140.14	19.4546	3248.45	585.012	1068.28	114.066	103.396	16.7428	661.318	403.227	474.545	310.87	6805.98	412.001	1914.7	1220.67	985.064	1370.96	6098.24	6640.37	1.00656	4.03473	135.655	11159.5	1763.07	8848.37	8980.43	10070	505.149	248.074	4226.09	9310.6	683.437	584.389
LipidQuan__IRESSA IV_Liver_pos_24Feb22_069	40-8h R2	8	9.5221	1468.23	39.9747	12.3322	90.9489	20.5606	17.0511	1.00035	12.2511	205.228	10.9749	55.7973	7.02747	140.264	18.7673	1498.59	458.133	540.929	46.8549	84.2833	13.4094	565.767	256.495	511.349	187.098	5079.86	302.309	1307.1	904.849	1088.7	899.54	8750.79	6034.48	1.57899	3.65313	138.449	11175.2	1818.85	8422.4	8881.21	9897.14	504.689	255.951	4162.04	9405.56	704.598	557.124
LipidQuan__IRESSA IV_Liver_pos_24Feb22_084	40-8h R1	8	9.03904	1196.25	41.7644	12.355	98.6341	20.1824	16.3963	1.11451	12.262	231.745	10.1148	48.662	5.67148	148.974	17.0668	2660.79	495.545	505.014	44.1285	85.6154	14.3738	599.705	265.576	440.238	130.039	3956.34	251.186	999.955	914.903	785.903	1168.37	7569.98	4222.8	0.758909	2.65431	94.4882	9689.62	1397.65	7193.81	7722.34	8397.67	375.84	194.342	3112.42	7986.6	510.907	449.246
LipidQuan__IRESSA IV_Liver_pos_24Feb22_105	40-8h R1	8	8.37751	1140.23	37.723	9.6441	85.8931	18.4319	15.7728	1.07049	10.4196	203.954	10.8102	38.5356	5.03561	127.298	19.6571	2271.97	452.696	797.876	79.9826	88.1034	13.2152	551.723	191.278	332.837	169.411	4103.02	293.005	1157.05	865.804	578.168	925.724	5909.79	3441.33	0.820748	2.36046	95.1469	9153.58	1381.46	7272.32	7216.17	8086.6	367.828	182.594	3229.02	7665.42	496.989	393.098
LipidQuan__IRESSA IV_Liver_pos_24Feb22_019	41-24h R1	24	6.4599	1260.85	25.6989	5.65893	78.501	10.6885	13.652	0.541132	7.90123	152.151	7.49703	57.1876	5.69277	82.5253	10.5877	849.445	174.699	556.431	40.5338	91.3134	16.8941	458.76	147.473	619.728	171.494	2206	275.349	1565.8	1154.57	585.039	1094.29	4035.23	3158.62	0.492572	1.17702	70.8779	9346.98	1091.59	6209.07	7043.62	8545.81	393.908	165.771	2453.58	7143.76	567.495	510.746
LipidQuan__IRESSA IV_Liver_pos_24Feb22_025	46-24h R2	24	5.99796	1599.5	27.7067	9.39007	116.17	9.74308	15.4247	0.874625	18.4377	344.639	8.71906	82.053	9.03167	208.518	11.4218	2028.01	248.315	709.248	37.8048	81.9901	13.2292	579.958	113.206	152.875	109.417	1559.85	150.299	383.786	277.25	239.54	927.589	696.981	1119.21	0.475924	0.444874	37.5001	6765.36	460.676	5475.47	4948.98	6423.15	429.087	148.493	1384.66	3922.33	450.147	371.174
LipidQuan__IRESSA IV_Liver_pos_24Feb22_036	46-24h R1	24	4.58486	1235.54	20.8814	7.31439	96.0157	7.86886	12.2193	0.543674	8.91562	215.409	4.89446	60.8118	6.12422	147.361	7.91568	1548.18	190.668	532.094	29.6984	52.9396	11.995	360.742	128.593	166.271	76.6638	1067.77	141.26	255.691	208.89	231.474	706.422	706.25	810.622	0.802036	0.64476	28.0092	6365.03	487.812	4356.4	4173.79	6104.17	399.119	112.392	1142.58	3234.69	388.684	252.957
LipidQuan__IRESSA IV_Liver_pos_24Feb22_039	46-24h R2	24	5.81495	1773.34	21.8812	17.0967	108.336	9.70017	16.37	0.720753	12.7418	251.932	5.91206	71.7365	8.28158	185.548	8.10115	1979.14	239.938	648.28	36.874	72.0596	13.8198	380.736	155.837	233.097	136.4	2424.12	198.658	540.019	362.128	416.213	1409.19	1846.02	1450.75	0.230148	0.482332	45.2422	7075.52	548.92	5892.07	4733.8	6647.47	440.647	161.51	1332.01	3701.43	478.416	297.122
LipidQuan__IRESSA IV_Liver_pos_24Feb22_048	41-24h R1	24	6.62711	1234.75	24.0357	5.56086	78.9578	10.2351	14.1123	0.658595	6.50286	135.185	6.27558	56.8208	3.58043	82.4931	14.4778	775.503	164.245	489.502	39.5724	77.1074	14.6704	415.252	1264.14	4597.42	1098.89	22992.3	2842.91	13597.7	9208.17	4569.63	9508.58	28972.7	33829.1	0.412859	1.01526	66.0674	9201.5	1083.66	6412.2	6700.75	7951.13	375.114	151.077	2577.7	6957.24	548.243	468.09
LipidQuan__IRESSA IV_Liver_pos_24Feb22_051	41-24h R2	24	5.41856	1033.51	23.1266	11.0855	77.5535	10.1521	11.8099	0.599424	6.14991	202.736	6.02345	27.6317	3.17327	70.5163	13.6035	792.763	333.155	569.039	43.0197	78.4427	11.9268	921.648	179.085	405.098	82.5422	2394.3	236.489	1339.53	1029.54	443.093	767.93	3460.79	2864.57	0.400951	1.1561	71.2098	8157.44	997.955	5830.75	6195.17	7204.34	358.815	144.733	2262.22	6167.14	532.616	392.454
LipidQuan__IRESSA IV_Liver_pos_24Feb22_071	46-24h R2	24	5.33605	1775	23.8836	7.64097	106.825	9.85201	16.5279	0.878974	12.5685	295.466	8.56689	68.6712	4.94657	186.964	10.4271	3613.78	234.921	938.874	43.3301	79.7922	12.067	453.494	191.84	174.188	89.1728	1815.16	248.159	441.273	383.999	234.07	1070.73	1862.92	1168.75	0.562044	0.382468	35.8208	7301.12	525.567	5624.99	4999.99	6988.62	446.022	168.126	1485.79	4232.95	499.999	363.636
LipidQuan__IRESSA IV_Liver_pos_24Feb22_102	41-24h R2	24	7.59879	1451.54	29.1047	13.949	91.1587	13.7424	13.4467	1.1968	8.68668	159.514	8.23692	63.3636	5.20359	107.785	15.218	1609.12	406.067	690.921	105.174	88.571	16.7743	606.071	257.8	624.093	133.048	3207.71	311.998	1969.69	1428.36	814.955	1377.32	5640.41	3008.57	0.315953	1.0133	67.9679	7640.29	926.096	5608.03	5582.3	6765.65	342.141	140.698	2220.06	5736.65	473.338	298.409
LipidQuan__IRESSA IV_Liver_pos_24Feb22_115	41-24h R2	24	5.92706	1017.58	23.2664	8.78056	86.9471	9.84725	14.5453	0.580121	6.51106	132.645	6.85916	50.762	3.41923	68.7787	11.3369	1326.65	335.23	587.246	45.407	75.7875	14.3072	523.054	264.244	497.405	137.478	1986.71	331.514	1275.49	1090.55	395.756	704.37	3266.03	2414.28	0.264366	0.92391	63.4438	7464.37	838.498	5349.47	5473.87	6444.24	318.48	133.5	2112.42	5648.04	472.744	281.158
LipidQuan__IRESSA IV_Liver_pos_24Feb22_124	46-24h R1	24	4.53433	1266.28	21.1528	12.6826	92.0881	8.81234	13.6629	0.525414	10.0983	195.466	4.80486	45.7115	7.02564	161.793	8.5352	1492.07	96.1251	558.383	68.3982	58.693	12.9142	390.563	144.928	193.123	75.3198	1039.92	179.268	311.896	230.79	201.469	575.86	885.35	688.212	0.705115	0.416359	28.7865	6318.59	492.021	4324.61	4143.33	6163.21	385.848	106.201	1188.62	3366.46	391.027	215.049
LipidQuan__IRESSA IV_Liver_pos_24Feb22_135	41-24h R1	24	5.46969	1218.29	27.0879	4.77219	92.4265	10.9096	13.9458	0.626087	8.2506	130.683	7.22973	38.7386	3.71815	85.2369	12.2086	1465.2	355.446	534.526	40.4419	83.2446	15.9045	482.973	122.079	304.396	114.617	2168.15	226.093	1079.72	719.236	235.88	541.279	2445.48	1928.2	0.404169	0.984764	63.7256	8667.22	960.74	5699.8	6140.51	7550.77	361.379	128.79	2353.37	6375.55	514.157	305.556
LipidQuan__IRESSA IV_Liver_pos_24Feb22_140	46-24h R1	24	3.87164	1095.08	18.2457	10.9323	72.5134	7.14742	11.3141	0.570286	7.71047	188.557	3.87697	56.7027	5.92112	140.144	5.86963	1347.59	162.354	443.881	52.679	54.7941	9.63013	316.298	137.709	150.355	110.565	925.833	185.907	235.595	177.84	138.574	635.618	864.316	704.302	0.463933	0.475292	24.5289	5488.44	419.833	3826.6	3520.47	5247.91	330.181	96.8748	1021.16	2733.29	332.367	174.646
[truncated: 84 more columns]

## Sheet: LipidQuan Neg Ion Data
File Name	TABLE (xlsx) S5: Quantitative lipidomic data for liver extracts Sample ID NOTE ALL SAMPLES LABELED TIME POINT 0 ARE BLANK MATRIX	Time Point (h)	LPC(14:0) ES- ng/mL	LPC (16:0) ES- ng/mL	LPC(16:1) ES- ng/mL	LPC(18:0) ES- ng/mL	LPC(18:2) ES- ng/mL	LPC(20:0) ES- ng/mL	LPC(20:3) ES- ng/mL	LPC(20:4) ES- ng/mL	LPC (20:5) ES- ng/mL	LPC (22:0) ES- ng/mL	LPC (22:1) ES- ng/mL	LPC (22:2) ES- ng/mL	LPC(24:0) ES- ng/mL	LPE(16:0) ES- ng/mL	LPE(16:1) ES- ng/mL	LPE(18:0) ES- ng/mL	LPE(18:1) ES- ng/mL	LPE(18:2) ES- ng/mL	LPE(20:3) ES- ng/mL	LPE(20:4) ES- ng/mL	PC(14:0/16:0) ng/mL	PC(14:1/16:0) ng/mL	PC(14:1/16:1) ng/mL	PC(16:0/16:0) ng/mL	PC(16:0/16:1) ng/mL	PC(16:0/18:0) ng/mL	PC(16:0/18:1) ng/mL	PC(16:0/18:2) ng/mL	PC(16:0/18:3) ng/mL	PC(16:0/20:0) ng/mL	PC(16:0/20:1) ng/mL	PC(16:0/20:2) ng/mL	PC(16:0/20:3) ng/mL	PC(16:0/20:4) ng/mL	PC(16:0/20:5) ng/mL	PC(16:1/18:0) ng/mL	PC(16:1/18:1) ng/mL	PC(16:1/18:2) ng/mL	PC(16:1/18:3) ng/mL	PC(16:1/20:0) ng/mL	PC(16:1/20:2) ng/mL	PC(16:1/20:3) ng/mL	PC(16:1/20:5) ng/mL	PC(18:0/18:0) ng/mL	PC(18:0/18:1) ng/mL	PC(18:0/18:2) ng/mL	PC(18:0/18:3) ng/mL
LipidQuan__IRESSA IV_Liver_neg_27Feb22_012	CD1 -3B	0	209.376	22876.7	728.376	10224.2	12780.3	180.049	2144.18	3439.23	100.299	19.9585	12.5913	3.23575	16.6722	6887.24	217.153	4476.71	2947.86	984.178	145.612	462.841	9385.26	97374.3	1834.73	14749.5	4675.37	3364.76	56036.2	146980	1652.79	146.365	405.828	3320.91	22742	47768.5	1254.71	847.476	1522.6	4212.44	75.1932	7.08903	56.1533	467.1	22.6202	924.243	8807.8	50983.7	409.737
LipidQuan__IRESSA IV_Liver_neg_27Feb22_014	CD1 -4A	0	447.791	34871.1	1291.23	15975.7	19005.6	194.043	3039.58	6886.08	244.302	26.7877	14.2293	4.62678	18.1455	11769.1	419.334	9844.25	5054.43	2173.48	302.355	1044.61	18306.7	202856	3821	15879.9	5941.78	5904.81	91983.3	260346	3596.55	84.6205	761.669	4328.69	40764.5	133047	3342.9	1336.26	2354.64	6715.68	145.374	80.8574	79.9047	538.397	68.7403	1069.81	16293.7	81249.3	655.821
LipidQuan__IRESSA IV_Liver_neg_27Feb22_015	CD1 -5B	0	582.636	45725.7	1329.65	19171.3	22149.4	54.0445	2074.44	6204.3	171.417	31.409	12.8211	5.63146	24.3691	13254.1	436.405	13342.8	4104.06	2418.37	234.818	839.742	14213.8	155184	2334.71	17863.3	4415.4	4751.33	65453	261293	3606.85	53.8874	582.268	2989.87	26525.2	114067	2342.34	611.065	1402.59	4324.8	113.714	3.06257	28.3662	316.404	40.0939	753.142	10209	84887.1	781.708
LipidQuan__IRESSA IV_Liver_neg_27Feb22_017	CD1 -5B	0	571.451	43217.1	1246.35	18295.4	21110.1	52.8001	2008.01	6039.84	164.315	28.5089	13.3354	5.05177	24.8186	17921.2	558.697	15892.4	6086.46	3338.8	284.616	990.747	16666.3	171460	2814.19	18216.2	4607.66	4919.61	69746.9	247423	4880.09	67.6478	655.147	3060.59	25279.3	100561	2528.61	709.498	1790.24	4557.37	101.792	9.54242	46.7883	381.356	27.0899	866.305	11573.1	83197.8	821.204
LipidQuan__IRESSA IV_Liver_neg_27Feb22_030	CD1 -1B	0	165.822	22356.3	435.275	10508.3	11136.3	62.8374	1104.84	3947.48	72.6473	19.5929	6.97804	2.08252	16.5006	8493.18	172.095	7750.02	3432.23	1725.8	149.968	701.544	16014.8	186095	2019.55	15766	3742.79	5124.94	70459.1	302206	4780.81	96.3304	691.129	2997.13	26168.3	135993	1723.95	609.112	1512.01	4630.41	107.145	33.1774	36.6353	248.488	20.8506	1322.23	11224.2	101796	949.391
LipidQuan__IRESSA IV_Liver_neg_27Feb22_037	CD1 -6B	0	226.338	37457.1	664.51	16700.9	20062.5	192.848	1504.86	5602.55	107.476	32.3106	13.6152	1.75312	19.9252	12081.8	227.206	10037.2	4501.19	2898.19	165.8	730.327	15136.5	171111	1497.55	12968.6	2512.89	3916.44	50724.4	250777	3135.86	73.2949	635.068	2583.61	20672.2	61135	1838.46	533.832	643.519	3416.88	64.33	87.7305	19.2634	155.344	18.721	1325.62	7878.53	78281.4	709.337
LipidQuan__IRESSA IV_Liver_neg_27Feb22_040	CD1 -1A	0	142.231	21111.9	402.695	9855.05	11426.8	62.2752	1179.61	3845.82	67.2521	22.9286	7.69314	1.57031	19.334	4810.29	111.467	4073.23	1991.96	1168.84	109.383	524.672	12426	141018	1612.28	10904.2	2684.28	3516.35	48955.6	201455	3821.74	50.8756	523.556	2061.5	20534.2	101320	1175.33	582.386	1165.57	4065.2	106.628	1.57016	15.5292	208.8	11.8047	1049.18	9386.61	80581.9	772.173
LipidQuan__IRESSA IV_Liver_neg_27Feb22_041	CD1 -2A	0	158.166	23135.7	398.108	9674.91	9843.17	24.4065	1008.63	3213.63	81.304	17.963	6.75784	1.88829	17.7756	7717.77	156.665	7464.73	2912.77	1220.68	104.087	428.245	15604.8	167968	1300.59	23271.4	3787.45	4748.32	69710	244981	3476.28	86.2093	435.464	3626.72	22531.8	109544	2244.25	548.948	998.074	3112.01	69.0023	6.52817	25.9162	250.917	14.4452	1144.16	11362	71701.7	674.797
LipidQuan__IRESSA IV_Liver_neg_27Feb22_053	CD1 -6A	0	398.868	64270.9	1046.65	30123.9	34833.8	356.786	2730.61	9812.35	190.76	58.7474	26.8166	9.83717	34.4955	26698.6	402.572	21168.8	8079	5030.51	326.485	1437.58	27556.9	305825	2568.01	26684.6	4966.41	8471.35	99067.1	488774	5974.3	124.868	1443.29	4029.24	38830.1	223908	3129.04	1584.52	1617.74	6278.01	76.6788	30.2302	41.3847	435.716	39.521	2154.23	16632.5	173392	1257.35
LipidQuan__IRESSA IV_Liver_neg_27Feb22_057	CD1 -1B	0	160.49	22965.2	456.024	11201.5	12369.2	67.2106	1177.59	4224.74	75.0972	21.3209	6.8176	2.67192	16.6868	7029.67	202.133	6830.24	3245.22	1614.65	142.257	722.324	14957.6	169930	1864.28	14221.9	6137.03	4555.41	63438.9	287574	4401.6	102.394	563.43	2713.31	24920.4	129263	1672.32	2761.09	1226.69	4870.28	104.086	31.1001	22.446	236.741	40.0353	1210.41	10516.2	88596.1	1008.77
LipidQuan__IRESSA IV_Liver_neg_27Feb22_058	CD1 -6A	0	437.552	70420.8	1159.72	32412.6	37163.6	380.187	2928.13	10385.8	207.5	60.6804	22.0193	7.77923	38.5604	26800.5	449.47	23486	9848.95	5776.01	352.877	1551.97	25878.4	293677	2321.41	22962.8	4393.47	7875.97	94397.7	469121	5866.24	147.98	1264.15	4165.59	35335	199599	2805.24	974.408	1607.48	5640.56	40.2338	121.219	49.1191	269.247	12.7286	1982.04	16283.4	156374	1119.54
LipidQuan__IRESSA IV_Liver_neg_27Feb22_059	CD1 -2A	0	159.453	24497.6	396.552	10611.3	10742.3	30.2648	1078.17	3437.05	84.4253	21.2173	7.07825	2.39418	14.8383	7819.96	113.802	6374.56	2402.56	1055.22	97.6537	370.912	12118.1	130386	1130.99	17015.3	3031.83	3570.13	54845.1	191440	2915.22	67.2752	471.216	2418.08	18909.2	87959.1	1696.55	391.806	1019.79	2553.23	52.9327	12.4255	12.0002	143.513	13.7464	860.751	8954.13	51207.6	418.647
LipidQuan__IRESSA IV_Liver_neg_27Feb22_060	CD1 -4B	0	437.442	35454.8	1156.18	16739.7	17779.4	216.084	2791.06	6446.33	214.081	23.1656	15.0575	0.0498031	16.6338	13741.2	375.259	9249.77	4437.66	1694.26	239.898	782.834	11544.6	122916	2122.61	13466.5	3942.92	4156.15	57535.3	165283	2135.59	89.7341	594.178	2761.81	24103.1	51385.9	2173.47	817.29	1408.3	3843.95	73.6692	51.3502	65.3214	406.337	41.3208	643.193	8615.57	52087.2	593.484
LipidQuan__IRESSA IV_Liver_neg_27Feb22_061	CD1 -5A	0	370.593	31299.9	888.986	12606.9	16809.2	37.4379	1734.26	5361.55	145.386	23.1316	9.54607	3.16525	18.1787	9124.54	264.245	6852.87	2810.83	1744.82	160.947	715.741	12422.6	127612	2090	12821.5	3703.8	4262.66	63241.6	203276	4129.72	45.7767	558.958	2784.13	21291	111237	2146.94	633.899	1364.73	3859.7	26.0555	8.70814	51.4154	249.796	35.3396	765.71	9411.86	66629.5	754.517
LipidQuan__IRESSA IV_Liver_neg_27Feb22_063	CD1 -4A	0	463.109	36719.2	1335.07	15690.1	20048.5	197.881	3181.09	7354.74	254.378	24.3885	14.8497	4.00044	18.421	9929.95	389.817	8376.92	4538.77	2052.92	275.526	878.268	18397.6	194206	4407.09	15946.9	5469.89	6037.76	89633.6	253132	3714.89	166.586	829.096	4018.8	34931	155199	2768.89	1370.84	2450.22	6884.31	149.395	128	60.5152	554.368	77.4767	1115.09	13139.3	81847.4	718.385
LipidQuan__IRESSA IV_Liver_neg_27Feb22_064	CD1 -6A	0	386.395	67211.6	1102.16	32217.9	35191.9	345.128	2677.92	9817.63	200.671	52.1201	25.9574	3.34511	33.9551	22842.6	379.073	19509.7	8071.44	5011.86	292.799	1228.21	30560.9	330197	2711.94	35223.6	5038.47	8779.45	113763	554259	7107.62	143.127	737.641	5162.62	43653.7	241751	3214.95	1186.61	1652.17	6924.82	50.0573	154.547	76.4834	280.185	56.1114	2380.76	22186.3	188684	1690.71
LipidQuan__IRESSA IV_Liver_neg_27Feb22_073	CD1 -2B	0	169.745	23234.3	399.551	10490.4	10257.3	28.2107	1000.87	3281.08	76.3415	20.9083	8.1468	2.74188	13.9853	12762	189.664	8694.44	3370.79	1442.93	113.133	465.206	13285.3	149729	1186.49	16630.8	3387.97	4076	64418.2	211826	3103.4	55.5337	354.437	3128.22	19044	95756.8	1795.5	362.024	960.582	2750.24	42.8903	6.66583	9.16421	150.192	13.5342	1066.11	9960.99	60355.8	588.164
LipidQuan__IRESSA IV_Liver_neg_27Feb22_074	CD1 -3A	0	263.24	27330.7	1003.63	11746.6	15958.5	207.955	2841.82	4495.98	143.388	24.1979	16.0221	4.3387	17.8568	6624.4	307.651	5034.55	3858.72	1372.15	195.942	687.123	13850.7	152615	3356.33	17676.9	7271.77	5197.98	85546.4	240214	2352.06	145.237	861.519	5343.97	35250.8	97180.7	1823.07	1483.91	3264.86	6662.67	89.0264	29.3253	95.8523	699.862	42.663	1638.32	11505.2	72543.3	538.185
LipidQuan__IRESSA IV_Liver_neg_27Feb22_080	CD1 -2A	0	163.582	22905	388.331	9606.68	10529.6	22.3213	1037.9	3190.48	87.1271	20.6889	8.09214	1.96866	14.2423	8550.64	155.488	7503.63	2971.02	1207.33	108.397	430.384	13399.2	164498	1480.52	15499.6	3073.16	4045.86	62210.3	212352	3332.72	74.9927	655.048	3094.06	19084.2	103484	1824.92	515.16	1019.75	2861.51	26.0583	7.77927	18.2958	173.493	9.67968	961.188	10251.1	64004.8	587.172
LipidQuan__IRESSA IV_Liver_neg_27Feb22_081	CD1 -4B	0	474.714	38393.1	1240.25	16711.7	18350.1	228.336	2838.32	6717.44	222.987	23.9821	16.4499	0.474262	16.4133	14654.5	421.919	10676.9	5047.7	2046.5	260.6	887.475	13577.5	144068	2556.05	12673.1	4253.95	4948.41	63686.7	194152	2625.11	47.007	755.332	3063.68	26600.7	101404	2417.44	888.51	1755.1	4713.32	43.5957	14.1007	76.2373	379.514	44.5386	676.711	9698	62450.1	514.957
LipidQuan__IRESSA IV_Liver_neg_27Feb22_091	CD1 -3A	0	269.919	25331.7	942.631	10856.4	14906.1	195.26	2674.77	4092.02	126.319	24.0934	13.5587	3.82961	16.8299	9079.32	342.082	5795.31	4244.9	1483.95	226.32	794.192	17537.5	189143	4145.45	21503.6	7879.43	5878.94	92912.2	263804	2685.07	82.6338	982.329	5276.57	42159.7	111992	2237.6	1440.86	3269.92	8251.57	85.7381	10.5489	148.215	652.577	46.2595	1934.46	14757.7	87934.8	717.037
LipidQuan__IRESSA IV_Liver_neg_27Feb22_093	CD1 -3B	0	225.282	23924.6	795.698	9943.26	12548.5	186.492	2248.63	3622.06	100.397	22.5105	13.6369	4.55011	14.8082	7148.57	232.287	4635.95	2743.28	1080.23	162.498	463.228	12418.4	132023	3040.75	15675.7	5908.46	4224.87	66011.7	190632	1998.48	52.7378	857.112	4580.29	30261.9	50513.3	1668.52	1082.31	2217.08	5509.59	82.0167	97.3993	65.2671	527.258	49.2503	1231.73	12236.3	59159.7	529.775
LipidQuan__IRESSA IV_Liver_neg_27Feb22_094	CD1 -5B	0	590.723	42966.9	1252.21	17569.5	20410.7	49.6605	2024.66	5798.5	161.078	32.0181	13.264	4.38738	22.6786	14564	494.824	13391.1	5229.36	2985.91	251.065	884.99	18984.6	197256	3291.42	18081.8	5384.54	5932.9	82856.5	316959	4855.78	55.6752	434.477	4261.13	31617.6	151736	2886.92	842.977	2331.5	5039.97	125.384	12.0082	5.14215	371.968	50.56	915.462	11694.9	97785.2	893.984
LipidQuan__IRESSA IV_Liver_neg_27Feb22_096	CD1 -1B	0	159.017	21977.3	430.893	10425.7	11551.6	62.984	1139.91	3962.15	75.582	20.5022	6.93056	2.04122	15.9731	7149.85	163.531	6148.87	2895.81	1600.37	132.395	619.17	14994.6	169567	1377.4	14470.9	3148.16	4708.83	70374.7	274390	4285.76	149.35	628.639	3417.46	25143.6	132571	1795.66	838.768	1260.64	4942.87	108.338	54.3886	26.2975	207.132	26.0486	1335.15	10443.4	93261.9	930.294
LipidQuan__IRESSA IV_Liver_neg_27Feb22_097	CD1 -3B	0	215.969	23025.9	767.763	9396.62	12401.8	171.523	2159.79	3461.8	100.014	21.8684	11.629	3.46308	15.44	5576.62	181.096	4224.71	2937.37	979.373	144.787	462.949	9994.99	86805.2	2537.78	13229.7	7031.28	3641.27	61636.8	167447	1550.28	37.1824	578.132	4010.05	24581.8	67286.8	1435.03	1016.07	1768.03	4550.32	55.7659	62.6502	73.1295	506.823	35.6245	1052.24	10093.7	57014	474.461
LipidQuan__IRESSA IV_Liver_neg_27Feb22_106	CD1 -1A	0	142.577	21503	409.77	9832.37	11756.1	64.2578	1163.11	3883.67	66.6214	21.6298	7.77352	1.14445	18.2597	6127.59	141.545	5013.49	2468.13	1419.9	126.927	618.476	12921.5	150643	1581.67	11050.5	2862.25	3660.77	56817.6	235028	3704.78	55.6704	511.488	2483.22	23044.6	105013	1475.79	503.244	1146.01	4111.82	90.5684	26.4607	35.0017	227.939	17.944	1235.22	8545.91	76884.2	993.325
LipidQuan__IRESSA IV_Liver_neg_27Feb22_112	CD1 -6B	0	233.486	34850	649.975	15574.5	19172.6	190.953	1439.73	5294.32	108.872	34.3194	12.3431	4.81438	20.9132	11492.5	180.234	8785.92	3519.03	2737.16	155.736	663.557	16764.6	183578	1629.13	14979.1	2743.16	4391.99	58920.9	306757	3964.07	134.049	554.528	2750.17	22269.7	128743	1818.08	624.468	1076.82	3633.2	27.4381	10.8796	18.5445	149.087	18.9578	1611.13	9772.19	92980.9	816.644
LipidQuan__IRESSA IV_Liver_neg_27Feb22_114	CD1 -5A	0	403.645	33249.3	910.872	12276.7	17852.3	38.3541	1770.71	5575.65	155.096	23.4008	7.08686	3.53599	21.3265	9878.38	305.966	8492.72	3690.68	2186.81	198.283	851.544	18881.9	191705	2198.4	17707.1	5633.36	5154.79	80750.4	305429	5052.9	156.844	689.224	3903.16	35090.3	141342	3129.05	810.348	1858.07	5394.25	158.937	9.05483	31.6687	333.661	42.6195	960.907	11743.2	89354.2	903.288
LipidQuan__IRESSA IV_Liver_neg_27Feb22_116	CD1 -6B	0	244.636	35737.6	661.986	15877.5	19336	187.273	1471.24	5397.32	112.471	32.2082	13.2702	5.52266	18.4083	11313.4	219.416	9849.29	4294.32	2913.01	164.457	676.206	14592.8	149191	1341.71	13262.2	2450.5	3854.06	52316.4	253343	3446.12	25.4314	520.739	2049.49	19530.9	114004	1672.6	495.362	702.047	3372.12	44.3301	72.4054	2.83392	128.528	10.7748	1339.91	8452.97	83743.9	671.33
LipidQuan__IRESSA IV_Liver_neg_27Feb22_119	CD1 -3A	0	272.582	27334.4	1019.51	11271.4	15789.1	204.483	2821.21	4350.79	126.392	24.9593	15.4566	3.9738	17.2558	5843.41	291.981	4745.02	4045.99	1424.96	201.962	670.731	11796	125175	3067.59	14380.9	5615.2	4059.11	69933.2	188056	2116.48	61.9538	803.294	4110.38	30200.9	78748.3	1897.88	977.023	2494.33	5437.5	102.308	103.789	73.7225	516.899	35.3792	1319.99	12091.6	65819.5	466.621
LipidQuan__IRESSA IV_Liver_neg_27Feb22_123	CD1 -4A	0	473.667	37050.6	1364.92	16099	21351.2	204.136	3215.74	7649.89	255.165	25.5783	13.9616	5.11641	18.7084	11945.5	464.981	10027.6	5108.67	2322.09	317.927	1061.68	14868.7	155410	2982.78	12512.6	4693.76	4997.34	77705.1	216612	2733.1	78.9986	673.967	3089.44	28576.7	127904	2753.49	1259.2	2300.65	5561.56	98.6649	7.07392	70.079	496.01	51.5604	893.106	12263.2	70140.9	525.36
LipidQuan__IRESSA IV_Liver_neg_27Feb22_125	CD1 -2B	0	166.752	23204.3	406.813	10220.9	10260.4	24.4374	989.013	3171.53	76.8539	18.6882	6.93495	1.95591	14.0373	11067.8	157.916	6981.22	2836.27	1219.2	91.16	366.068	11253.5	128720	1102.76	25395.5	2825.17	3728.45	54593.1	196335	2511.23	50.5457	546.509	2692.63	17638.9	72623.9	1511.94	427.082	897.666	2291.89	49.0857	6.16702	30.7429	154.153	9.72659	797.556	7283.84	55594.8	364.297
LipidQuan__IRESSA IV_Liver_neg_27Feb22_128	CD1 -1A	0	137.462	20077.6	394.158	9141.03	11059	62.5098	1098.95	3829.62	62.8726	22.2961	7.65108	1.61821	17.2234	5505.36	124.814	4694.5	2179.17	1297.89	112.385	559.024	14234	171706	1994.26	24374.6	3261.41	4349.03	64963	284709	4534.92	15.3978	432.441	2593.18	24117.4	132815	1514.54	654.521	1467.31	5231.56	94.2512	1.13884	29.295	263.404	24.2267	1368.84	9407.41	73056.3	711.947
LipidQuan__IRESSA IV_Liver_neg_27Feb22_129	CD1 -4B	0	484.962	38835.6	1247.62	16398.5	18115.9	235.226	2918.03	6537.24	213.245	23.3971	14.037	1.28479	17.3368	11719.4	363.826	9898.42	4902.52	1775.42	234.624	801.985	12860.6	142148	2348.38	12443.6	3912.01	4836.77	65278.5	178753	2724.44	88.2077	757.959	3113.74	23868.8	97612.7	2523.97	870.072	1931.47	4842.78	70.0524	2.38907	52.1612	443.407	48.8301	659.529	9370.08	61007.9	467.51
LipidQuan__IRESSA IV_Liver_neg_27Feb22_136	CD1 -5A	0	409.787	34102.1	969.65	12775.1	18845.9	41.4458	1862.44	5859.64	157.651	27.9051	9.8886	2.18549	20.7752	8762.76	279.866	7355.9	2723.26	2015.03	177.831	722.891	13899.2	144025	2557.51	14211.2	4249.28	4325.86	64547.7	241780	3962.06	198.286	605.641	3071.63	25698.6	128385	2419.56	744.824	1813.84	4676.23	99.4361	14.1946	31.4086	275.696	30.6024	816.072	8987.12	70383.4	823.871
LipidQuan__IRESSA IV_Liver_neg_27Feb22_138	CD1 -2B	0	177.639	24376.8	407.104	10539.1	10016.2	28.4037	1039.3	3290.02	80.7673	18.3913	7.40154	2.0777	15.0734	7779.83	160.237	7018.76	2897.26	1163.76	96.6194	365.215	16165.9	164935	1448.77	34767.2	3704.04	4503.88	70300.3	242671	3296.89	53.0348	608.716	3154.32	23235.8	111534	2642.67	3100.85	1251.6	3015.07	105.54	22.6191	12.0971	228.902	13.9661	1058.11	11121.8	64452	734.674
LipidQuan__IRESSA IV_Liver_neg_27Feb22_016	37- 30mins R1	0.5	1204.99	40610.9	4816.01	14938.1	19917.5	242.566	2710.76	6395.36	238.159	35.6916	17.8345	4.7467	62.1388	15921.7	1132.01	9683.38	6564.22	2363.14	377.883	1230.09	13227.8	75762.7	4136.45	16128.8	19371.9	5820.04	112187	90818.2	2654.23	73.2339	746.941	2157.37	18502.2	44886.2	1567.38	2574.19	7096.31	4488.27	133.438	58.1231	97.5037	714.373	53.0218	2666.24	19171	31105.9	634.736
LipidQuan__IRESSA IV_Liver_neg_27Feb22_028	37- 30mins R1	0.5	1245.51	41540	4887.88	14649.7	19272.5	241.493	2898	6641.2	251.646	33.2228	21.081	5.83689	63.7113	13052.8	1042.84	9132.52	5657.71	2269.18	324.573	1149.67	17021.6	96213.4	5055.82	20139.9	24997	7143.64	135069	115333	2642.33	116.621	857.056	2578.67	24052.9	54716.8	2006.91	3339.74	8001.37	5641.18	126.274	59.2434	86.6439	918.24	82.3013	3321.46	23056.2	38136.7	648.438
LipidQuan__IRESSA IV_Liver_neg_27Feb22_062	42- 30mins R2	0.5	554.711	39374.3	2679.43	14012.6	25998.6	417.099	2446.56	6079.85	293.715	45.5095	21.139	3.63725	61.3421	11349.3	675.064	9139.4	3858.02	3169.76	263.735	1196.34	19068.7	144481	4488.97	13929.7	17920.4	7284.69	135136	190485	5455.13	150.331	1138.47	2574.23	20376	51267.1	3126.24	2688.78	5753.86	6547.31	182.905	95.095	95.0756	641.019	54.9631	1485.76	26467.7	69187.6	1162.12
LipidQuan__IRESSA IV_Liver_neg_27Feb22_082	42- 30mins R2	0.5	527.678	36977.2	2415.57	12584.4	23505.7	373.668	2210.32	5454.49	262.149	36.6687	18.188	3.05702	44.2148	11682.8	709.831	8942.88	3957.7	3196.81	273.159	1194.38	20211.5	152814	4380.66	14264.6	19241.3	7034.44	119559	177359	5948.52	116.89	890.625	2820.35	21172.7	75164.7	3214.4	2764.22	5921.59	6811.52	207.268	175.188	81.9582	631.868	53.861	1473.57	26124.2	72985.1	1127.51
LipidQuan__IRESSA IV_Liver_neg_27Feb22_095	42- 30mins R1	0.5	490.03	35334.3	2482.46	12247.8	23032.3	345.125	2223.68	5527.75	286.534	24.4179	17.3383	3.11061	16.5887	11595.5	506.072	7261.07	3206.98	2604.48	234.02	1111.02	11852.4	90331.4	2826.28	7347.78	13157.1	4699.45	107815	135011	4031.33	98.1572	717.591	1918.86	13147.3	58278.3	2110.79	1896.56	4734.06	5028.64	200.752	42.059	57.6475	518.601	88.3674	600.741	15965.8	46703.3	1117.79
LipidQuan__IRESSA IV_Liver_neg_27Feb22_101	37- 30mins R2	0.5	882.626	39464.8	4001.88	13729.5	19732.4	334.973	3542.77	6062.36	237.514	20.183	23.2711	2.39398	17.4274	14677.8	1384.02	13171.5	6200.42	2449.85	311.675	1198.26	20082.5	130671	5530.32	12423.5	28029.4	8338.11	184939	132099	3550.05	132.895	1246.68	3416.08	28275.3	96396.6	2518.35	5686.1	10930.9	6442.15	199.526	153.993	157.701	1173.73	144.281	1115.63	24181.4	41494.8	868.039
LipidQuan__IRESSA IV_Liver_neg_27Feb22_103	42- 30mins R1	0.5	481.324	32448.6	2302.81	11437.6	20809.4	311.729	2138.34	5240.14	268.35	21.6518	15.8194	2.467	15.6349	12479.3	550.121	7877.56	3667.62	2546.07	251.868	1215.19	16266.2	111108	3451.62	10081.2	16676	5975.97	130752	169425	4982.44	94.2412	489.183	2543.95	16635.4	61092.3	2894.48	2385.3	4724.23	6550.22	199.443	121.182	63.3046	427.154	61.6601	797.551	23204.5	56217.5	1058.73
LipidQuan__IRESSA IV_Liver_neg_27Feb22_107	37- 30mins R1	0.5	1341.77	44265	5226.08	14800.9	20170.5	261.655	3164.21	7090.66	267.78	36.0525	19.9086	4.32737	65.5765	11281.4	1096.76	9929.47	5920.39	2317.05	284.961	1089.85	17246.6	92192.8	4856.94	19053.9	23565.1	7298.6	138289	112399	2746.31	61.9896	875.215	2919.22	25063	73880.5	1952.88	3162.63	7561.95	5294.2	169.877	55.3902	158.473	915.622	67.2982	3242.91	24948.7	35858.9	648.162
LipidQuan__IRESSA IV_Liver_neg_27Feb22_127	37- 30mins R2	0.5	826.294	36838.9	3699.25	12479.4	17983.5	303.244	3208.07	5441.11	215.73	18.0844	23.2064	2.21725	15.4429	14958.3	1500.49	13632.9	6740.69	2714.64	404.412	1334.07	14909.8	98331.7	3695.7	8913.32	19506.2	6261.59	134751	98331.7	2614.24	66.03	748.845	2174.07	20503.5	68676.1	1929.27	3337.06	6585.61	5072.89	133.877	64.6815	87.522	714.96	79.0722	844.515	19648.6	29948.4	680.579
LipidQuan__IRESSA IV_Liver_neg_27Feb22_130	37- 30mins R2	0.5	809.1	39067.3	3881.98	13466.6	18938.9	336.205	3156.25	6328.81	237.878	22.1274	23.525	3.4838	19.2794	13099	1408.88	12295.9	6397.17	2572.34	410.776	1172	18768.2	120322	5064.64	10444.5	24474.1	7731.03	167689	130122	3464.17	142.715	1015.02	3121.55	28383.3	88199.9	2460.49	5766.05	10257.1	6146.89	209.045	102.557	147.519	1067.33	93.3411	1020.53	32529.6	40619.3	868.174
LipidQuan__IRESSA IV_Liver_neg_27Feb22_134	42- 30mins R2	0.5	535.296	38202.8	2493.99	13017.3	24846	397.462	2322.64	5829.46	276.403	44.2526	20.421	3.30095	60.1599	11400.5	629.68	8478.25	3387.47	3230.95	258.364	1219.43	17275.3	133349	3784.96	11146.8	15492.7	5911.24	123042	162982	4483.24	234.486	933.805	2130.75	16151.3	77303.6	2850.15	4048.98	5073.66	5949.32	217.809	31.6571	67.1382	421.698	82.8856	1227.17	22679.3	59257.2	1022.99
LipidQuan__IRESSA IV_Liver_neg_27Feb22_137	42- 30mins R1	0.5	466.871	32876.1	2319.44	11175.9	20898.4	315.541	2171.31	5212.07	276.728	20.6382	19.6273	2.96447	16.1973	7717.07	520.9	7058.74	3298.6	2525.35	232.452	1090.69	16837.5	122179	3880.05	9648.54	17055.9	5812.21	135683	167836	6161.13	91.3289	831.111	2698.18	19207.4	48602.9	2988.33	2346.83	5883.65	7028.9	277.72	67.0937	98.4494	526.924	76.7568	845.463	23320	59003.5	1178.41
LipidQuan__IRESSA IV_Liver_neg_27Feb22_023	43-1h R1	1	398.141	36066.4	1836.1	13365.4	31096.3	161.755	2818.29	6984.92	330.346	14.9432	10.2199	1.16877	13.7237	10108.6	267.939	7945.62	2050.97	2444.88	214.483	1173.87	13156.4	114166	1785.34	10168.2	10378.8	4790.88	103099	199790	5207.95	89.8146	428.923	1936.19	16791.8	59412.8	2530.66	1676.73	3181.66	5103.19	179.799	72.4119	28.7692	331.413	28.7307	735.965	22135.1	89119.1	1774.26
LipidQuan__IRESSA IV_Liver_neg_27Feb22_026	39-1h R1	1	822.356	44203.2	4192.27	15421.3	31573.7	422.24	3742.93	8840.64	323.141	28.9102	29.4534	6.51156	20.6676	20567.9	1575.41	18597.8	10008.2	6081.14	707.423	2695.83	9895.22	84785.6	2959.62	10193.9	10548.6	4112.72	84785.6	127859	3195.04	47.8304	451.444	1835.15	14393.7	46246.7	1634.86	1520.81	4582.55	5331.5	171.686	61.8119	56.7338	515.64	64.0367	501.263	13772.6	38040.6	690.508
LipidQuan__IRESSA IV_Liver_neg_27Feb22_047	39-1h R2	1	401.114	28249.7	2239.3	10182.5	18337.6	292.609	2147.05	5181.37	182.705	19.7397	19.8192	2.94671	14.0034	14268.4	804.287	11860.1	5952.75	3110.7	352.553	1512.57	9687.84	80021	2684.66	10417.4	11354.3	4118.56	86802.5	123422	3393.38	58.9597	582.484	1762.28	12257.9	51086.9	1645.14	1537.06	3873.05	5615.98	129.054	57.6228	60.3232	714.109	60.3982	525.465	12828.9	51539	637.389
LipidQuan__IRESSA IV_Liver_neg_27Feb22_049	43-1h R2	1	415.242	33968.5	1712	14112.5	24177.3	143.58	2275.59	5579.37	257.498	14.0922	10.1343	2.45853	12.5981	11028.1	287.188	7230.85	2638.25	2613.94	230.558	1079.9	12823.7	98000.5	1602.48	6883.31	8125.43	4366.38	96020.7	165314	4213.85	51.3998	507.797	1610.49	12868.1	35607.7	1977.03	1369.13	2779.27	4136.58	118.126	50.9805	15.0649	274.015	24.6184	620.141	19006.5	61374	1184.55
LipidQuan__IRESSA IV_Liver_neg_27Feb22_072	43-1h R2	1	392.261	33083.8	1652.39	13546.5	24394.6	149.489	2105.66	5397.03	256.508	12.9002	9.41938	3.06934	12.4231	9339.85	218.91	6295.75	2522.86	2272.92	190.544	997.839	11467.9	94778.9	940.554	8877.72	8320.96	4344.24	92873.8	153837	3780.54	66.7434	466.558	1710.2	12876.2	54295.5	1871.57	1211.48	2345.64	4135.83	115.62	6.58118	29.3872	221.278	25.0021	680.985	17522.6	63344.7	1138.62
LipidQuan__IRESSA IV_Liver_neg_27Feb22_083	39-1h R2	1	436.371	30306.6	2358.02	10868.2	19869.2	304.458	2362.92	5458.06	200.109	20.8184	20.0175	2.92815	14.851	11300.1	609.29	10088	5434.98	2728.68	287.214	1281.39	8184.13	67621	2133.51	8525.11	8733.87	3762.88	77507.1	104793	2484.74	75.2531	519.801	1584.66	12060.2	52989.6	1222.33	1361.19	3708.38	4857.99	148.741	28.4748	57.4486	479.156	34.2257	355.257	11959.4	30785	501.35
LipidQuan__IRESSA IV_Liver_neg_27Feb22_085	39-1h R1	1	811.845	42324.9	4006.48	14648.5	30294.4	412.211	3588.54	8539.78	306.185	26.5092	29.4384	7.81315	18.9675	14192.4	1078.66	12627	6626.58	4340.53	498.351	1916.22	10767.4	85737.6	2983.7	10026.7	10227.8	4114.19	93152.8	126058	3498.7	29.8715	593.07	2020.8	16484.6	62101.9	1711.1	2823.68	4204.41	5408.06	154.488	85.1602	63.0311	603.112	66.1255	456.414	14010	38141.2	536.351
LipidQuan__IRESSA IV_Liver_neg_27Feb22_092	43-1h R1	1	425.415	37272.8	1835.55	13131	30433.7	171.891	2919.91	7386.17	331.605	15.8584	12.6522	2.22672	14.3409	8375.82	239.139	7844.02	2482.98	2419.76	224.635	1180.93	14017.6	116870	2150.54	8341.45	10530.4	5242.66	120063	210749	5409.53	66.5174	648.2	2200.69	18178.5	65140.5	2431.45	1844.3	3299.1	5819.96	153.07	91.7045	36.4212	394.54	55.9302	700.688	22905.3	77913.2	1360.64
LipidQuan__IRESSA IV_Liver_neg_27Feb22_104	43-1h R2	1	419.232	32731.6	1700.13	13605.6	24144.4	134.524	2266.4	5799.12	267.271	13.472	8.91843	2.06175	13.2253	10407.1	230.872	7027.66	2636.17	2414.6	227.117	1154.62	11190	97941	1721.09	6967.67	8231.39	4144	91760.2	148338	3778.47	59.986	452.083	1335.03	12121.7	45882.1	1797.56	1350.51	2413.45	4117.38	155.714	45.4655	29.3	258.47	33.7825	603.601	18243.4	76070.7	1081.7
LipidQuan__IRESSA IV_Liver_neg_27Feb22_113	43-1h R1	1	399.747	35266.6	1819.32	11997.2	29795.3	158.44	2870.63	6987.4	307.37	14.2745	11.4866	0.889773	14.5544	8589.91	232.031	7008.68	2707.37	2293.93	202.243	1193.61	13726.4	119604	2210.71	15603.4	10106	5388.86	106590	208223	5053.17	79.709	658.279	2125.32	17154.1	78083.5	2499.16	1763.33	3251.73	5501.2	164.798	7.54125	41.8434	300.774	36.0244	905.77	18977.5	81182	1509.84
LipidQuan__IRESSA IV_Liver_neg_27Feb22_126	39-1h R1	1	845.804	46163.8	4216.63	15232	31867	445.893	4129.87	9152.59	330.542	28.1792	28.8965	4.44155	20.4196	13873.4	980.79	12955.7	7017.68	4230.41	479.906	1879.4	12965.2	107850	3504.25	9941.59	13251.2	5389.7	117814	157086	3608.38	115.447	535.372	2797.26	19326.6	73267.5	1928.59	2008.46	5997.98	6705.63	176.919	114.987	95.4711	579.167	61.6942	617.271	16582.2	46180.8	785.353
LipidQuan__IRESSA IV_Liver_neg_27Feb22_139	39-1h R2	1	426.208	29603.1	2257.09	10440	18884.7	290.142	2393.91	5428.78	188.751	20.9567	16.3263	3.26627	14.6584	11129.1	612.879	8651.88	4695.68	2477.73	279.979	1152.3	9728.07	72551.4	2567.58	9946.58	10199.7	4542.8	91166.5	122192	2958.55	218.763	406.915	1933.48	14424.6	50595	1742.66	1503.3	3896.87	5744.26	155.788	90.6673	51.3301	574.963	45.0186	538.009	13140.2	37490.1	720.18
LipidQuan__IRESSA IV_Liver_neg_27Feb22_024	38 -3h R1	3	774.415	40946.7	3769.99	14568.1	27697.4	180.563	3125.77	7493.9	227.585	15.0624	13.27	3.37195	17.586	14133.1	891.817	10577.9	6539.83	3373.74	436.643	1607.69	11244	105748	3185.45	10033.2	10789.1	4743.12	102928	117028	2688.87	20.4785	420.357	1984.53	13137.3	55929.2	1231.16	1637.88	4851.12	5290.83	99.4811	71.7336	62.5711	521.54	34.865	674.993	19298.1	41754.2	637.329
LipidQuan__IRESSA IV_Liver_neg_27Feb22_038	44-3h R2	3	796.223	68763.2	4193.67	31109.9	48673.8	331.547	4090.36	13546	233.643	27.5017	27.9161	6.27409	22.4189	28469	1576.82	35801.9	11754.2	6904.12	728.003	3108.43	17633.4	167043	4290.81	15140.7	13410.7	7172.5	138919	276133	3920.55	86.6375	673.175	1753.61	21660.8	80317.5	1338.62	2526.91	5638.4	9043.31	148.872	33.6106	56.326	532.291	12.1763	973.111	29125.7	113351	883.93
LipidQuan__IRESSA IV_Liver_neg_27Feb22_046	44-3h R1	3	438.469	36191.2	2452.72	15398.1	26469	156.434	2228.08	7418.06	127.078	13.0646	15.3808	2.31359	10.6777	11285.7	631.6	14402.3	5194.27	2731.23	313.103	1465.73	8013.04	75475.5	1951.51	7709.67	6851.18	3352.8	65201.3	131588	2350.67	35.5276	344.808	922.838	12776.9	39415.4	628.385	1139.33	3052.55	4855.98	101.53	32.3474	22.304	275.297	18.2465	464.021	13480.3	46628.8	532.248
LipidQuan__IRESSA IV_Liver_neg_27Feb22_068	38 -3h R2	3	816.965	43653.2	4129.66	14507.5	32347.8	174.074	3756.65	8822.12	283.419	17.375	13.398	3.10179	18.6472	14806.9	786.152	9841.69	7403.43	3849.41	473.762	1845.77	11838.4	96303.1	2919.8	8412.96	9894.61	5078.3	113588	132849	2815.08	26.515	590.193	2439.72	14998.7	60745.1	1593.11	2735.73	6329.99	5568.95	123.621	18.9218	76.1432	484.208	59.5953	574.094	15066.8	40178.5	521.784
LipidQuan__IRESSA IV_Liver_neg_27Feb22_070	38 -3h R1	3	856.346	42533.4	3999.78	14701.4	28711.6	193.735	3311.99	8293.08	244.164	20.4085	16.5275	2.97608	16.4251	14696.1	872.874	10274.3	6329.29	3409.77	434.111	1624.64	13748.9	119326	3886.14	11652.6	12514.9	5934.93	133960	139026	2678.22	45.9552	474.6	2532.86	15689.4	74860.3	1681.87	1866.05	5626.67	5817.58	161.337	11.8043	92.6556	617.684	55.1855	817.401	22295.8	44638.5	710.132
LipidQuan__IRESSA IV_Liver_neg_27Feb22_075	38 -3h R2	3	890.678	45229.6	4350.81	14733.9	33031.3	174.371	3565.37	9251.51	301.301	16.9279	13.9307	2.24113	17.8838	18086	818.846	10573.4	7559.03	3934.57	473.432	1828.47	13688.8	122086	3855.93	10480.8	12718.3	6397.12	142230	162985	3526.8	103.865	605.32	2415.24	17828.3	81187.4	1791.14	2251.69	7894.76	7154.78	193.281	21.1722	97.8454	726.431	51.452	853.457	21536.1	51453.9	683.9
LipidQuan__IRESSA IV_Liver_neg_27Feb22_079	44-3h R1	3	474.77	36592	2507.57	15871.9	27646	164.521	2293.43	7733.96	130.108	12.7206	13.622	0.218744	12.5568	14226	646.427	14711.6	5049.51	2932.05	343.587	1482.7	7535.27	77691.6	2347.58	7484.29	6803.73	3328.2	66196.4	126447	1845.32	42.3847	272.336	1029.16	10455.5	37947.2	734.125	1202.59	2265.46	4495.11	110.843	47.8132	41.5701	302.687	23.007	435.314	13639.2	42016.9	455.924
LipidQuan__IRESSA IV_Liver_neg_27Feb22_086	38 -3h R1	3	840.753	42895.5	3805.64	14673.1	28472.1	184.08	2956.92	7867.3	249.214	16.0138	14.4723	2.72333	17.3956	15281.6	905.627	11555.6	7357.83	3672.88	468.398	1845.05	11276.2	97043.7	3102.4	8504.11	9672.24	4459.19	98849.2	111036	2215.62	36.5227	471.335	2023.86	16365.7	52358.5	1363.47	1365.03	5132.39	4751.48	107.111	9.48726	92.6515	523.776	45.6674	600.683	18897.8	37197.3	558.13
LipidQuan__IRESSA IV_Liver_neg_27Feb22_090	44-3h R1	3	433.805	35674.1	2516.93	14563.2	25570.2	153.714	2254.1	7507.38	131.817	11.4081	9.97832	3.52694	11.5999	10925	555.693	12745.8	4446.21	2459.54	293.198	1382.25	8909.69	89525.9	2401.11	8952.26	7210.14	4092.45	74841.7	159631	2289.54	50.017	345.451	1064.15	12725.9	51631.3	789.907	1501.71	2873.76	5425.21	98.0389	56.6718	55.8637	380.214	19.2902	624.041	17156.1	51157.6	551.237
LipidQuan__IRESSA IV_Liver_neg_27Feb22_108	44-3h R2	3	828.317	73320.7	4459.18	31784.3	51047.6	372.34	4353.89	14447.4	231.935	31.0074	26.0019	5.38022	27.7805	24828.5	1309.05	31357.5	10023.4	6014.02	636.273	2666.9	22501.3	213734	5584.27	17636.7	14960.1	8546.16	173591	323313	4657.8	93.8423	935.236	2465.67	27054	138873	1745.19	3035.5	5812.05	11014.9	245.517	89.9375	132.292	832.503	65.7975	1415.95	35734.7	116089	1207.87
LipidQuan__IRESSA IV_Liver_neg_27Feb22_117	38 -3h R2	3	973.697	49785.2	4879.47	15418.8	37664.9	185.99	3795.51	10049.1	351.908	17.6608	14.955	5.24869	18.2616	13848.1	697.507	8826.68	6865.2	3332.53	421.882	1671.19	13401.2	116962	3875.46	9672.21	12029.8	6151.29	134093	155359	3159.32	87.2864	720.564	2567.53	17506.9	79156.3	1726.52	3197.59	7390.8	6692.52	145.201	50.0924	96.2552	639.317	93.3406	823.99	22755.1	43715.3	738.02
LipidQuan__IRESSA IV_Liver_neg_27Feb22_118	44-3h R2	3	769.425	65826	4169.15	29760	45912.3	318.159	3877.87	13165.2	218.482	27.1906	24.4249	5.48878	27.9043	25139.7	1436.97	31726.2	10204.3	5878.22	652.318	2709.97	19271	172065	4927.47	14069.4	11521.1	7447.16	144461	263159	3732.18	93.8464	697.233	2215.37	20049.1	123298	1435.89	2396.45	5814.03	9074.59	133.843	67.3024	78.471	674.323	26.7805	1090.23	30459.9	90484.2	936.072
LipidQuan__IRESSA IV_Liver_neg_27Feb22_013	669-8h R2	8	404.214	21929.7	2018.27	7504.17	11984.8	162.9	1254.03	3400.58	74.7601	16.1992	12.7354	2.70598	11.5429	8688.79	581.563	6777.97	4434.53	1595.84	198.223	1065.14	10182.7	95263.4	4027.7	9788.61	11107	4497.28	98648.3	141686	2475.49	52.6889	430.235	1567.96	18594.6	56577.7	1063.47	1309.43	5551.34	7011.72	166.443	1.68137	69.7487	697.524	17.0894	470.484	11396.8	34593.8	422.848
LipidQuan__IRESSA IV_Liver_neg_27Feb22_018	40-8h R1	8	999.438	44944.8	4732.5	15565.9	27555.9	293.603	3542.06	10517.5	278.563	20.01	22.804	3.39547	18.2727	15870.4	1006.75	14329.6	6933.66	2883.45	408.436	1633.68	8367.91	79451.8	2919.38	8770.29	8822.14	4130.4	81909.1	101977	2074	177.92	387.885	1146.76	12428.1	52421.8	1161.24	1635.83	4333.65	4624.07	96.0089	52.7863	46.7627	458.274	30.5459	564.352	13600.5	32053.3	403.282
LipidQuan__IRESSA IV_Liver_neg_27Feb22_027	669-8h R1	8	540.46	30680.5	2669.63	9140.93	16580.1	221.039	1766.72	4959.44	94.952	20.5675	16.799	2.79328	16.7171	9529.49	794.967	7090.66	5284.12	1965.54	242.028	1193.83	10504.9	90261.5	4077.08	9595.8	11593.9	4647.99	94825.3	142492	2619.45	48.58	606.738	2064.33	15990.6	79612.7	925.838	1224.45	6790.5	7489.7	159.789	40.4225	71.0105	661.832	46.2672	493.916	12255.9	38270	456.826
LipidQuan__IRESSA IV_Liver_neg_27Feb22_029	669-8h R1	8	509.81	29397.3	2646.77	8665.45	15327.6	203.187	1686.62	4798.61	89.2406	20.3019	16.8924	1.2454	15.1707	10607.9	674.204	6451.83	4076.92	1834.61	213.36	1112.42	11262.1	99880.5	3998.51	12265.5	12248.8	5039.39	108566	156335	3073.38	342.428	488.245	2131.91	21148.9	77081.7	1036.98	1479.36	6370.36	7759.58	157.323	14.1532	79.2367	694.795	61.8336	520.947	13171.8	42882	457.624
LipidQuan__IRESSA IV_Liver_neg_27Feb22_031	669-8h R1	8	515.942	28586	2606.27	8866.73	15378.2	201.345	1702.18	4618.09	85.0869	20.8181	16.3981	2.37707	15.8637	9230.84	668.191	5990.63	4747.29	1762.51	211.852	1053.06	14508.9	133137	5305.69	17098	17104.5	6603.7	148884	224758	3658.04	106.922	667.668	2865.35	25729.8	89473.6	1285.89	1998.04	9984.08	10771.8	271.061	10.3746	158.188	1010.86	52.1087	715.632	18121.4	49459.3	538.672
LipidQuan__IRESSA IV_Liver_neg_27Feb22_035	669-8h R2	8	429.35	22843.6	2106.11	7688.09	12102.3	174.31	1299.9	3615.49	73.7319	16.6957	12.6763	3.3129	12.3609	10275.7	720.47	8010.89	5074.96	2001.87	229.455	1043.07	10078.3	76214.2	4026.14	9980.28	11193.1	4034.85	88916.5	138785	2871.99	90.5518	387.662	1671.16	17383.3	69627.8	1090.48	1342.98	6653.1	5866.08	161.772	58.8058	95.3863	623.622	31.5593	430.95	11907.4	38200.2	319.944
LipidQuan__IRESSA IV_Liver_neg_27Feb22_042	40-8h R2	8	1296.57	51874	5473.02	18776.5	35245.7	382.845	4284.92	12411.6	333.1	26.9072	30.4779	5.82103	23.3115	19933	1465.8	19015.1	8753.48	3671.87	445.306	1630.99	12864.9	127632	4084.02	10977.9	10831.8	5470.17	105074	123477	2952.24	97.7812	587.223	2017.54	19218.2	52465.5	1758.25	2202.64	6579.08	6847.95	136.254	28.2756	107.868	785.429	78.9254	714.947	18754.1	42372.9	433.75
LipidQuan__IRESSA IV_Liver_neg_27Feb22_050	669-8h R2	8	375.508	21053.7	2038.65	7425.71	11408.9	169.105	1332.81	3584.83	76.6813	18.4759	13.93	2.48852	11.6711	9206.57	576.482	6258.24	4199.97	1551.22	205.475	972.309	9004.4	80377.4	2936.62	9017.2	9795.45	3910.96	83827.1	124878	2250.15	67.3687	399.44	1607.14	15462.5	47260.6	1001.84	1229.83	4960.57	6554.92	151.394	71.0361	93.4058	662.287	28.4988	437.184	10777.7	33293.2	394.722
LipidQuan__IRESSA IV_Liver_neg_27Feb22_052	40-8h R2	8	1248.63	50605.5	5560.19	17946.8	31811.3	371.587	4125.64	12092.9	330.827	24.0166	28.4348	6.16578	23.8087	20144.7	1530.67	21843.6	9153.52	3813.97	326.348	1731.32	14241.8	134818	82.9548	11737.9	11264.6	5936.83	116093	136690	2369.12	231.44	674.797	2178.64	18964.1	75522.9	1818.06	3793.7	5706.21	6816.46	183.733	70.9497	95.5821	897.838	81.2433	653.171	20126.1	42488.4	579.369
LipidQuan__IRESSA IV_Liver_neg_27Feb22_069	40-8h R2	8	1218.34	50321	5457.75	17724.1	34215.2	380.69	3751.94	12098.6	334.857	24.8323	27.8058	5.92871	21.8684	20051.8	1571.97	22287.4	9320.8	3955.32	453.786	1806.66	14347.3	136471	4787.33	12304.1	12777.3	6593.28	120933	150659	2856.08	92.3425	673.057	2331.91	25942.4	97286.5	1942.54	2591.47	7895.39	7254.72	150.649	39.6551	149.747	798.576	84.8588	763.198	21573.1	50278.5	658.241
LipidQuan__IRESSA IV_Liver_neg_27Feb22_084	40-8h R1	8	1023.78	46751.4	4810.19	15727.4	28223.2	319.713	3478.61	10772.2	289.962	25.7568	24.1699	4.91176	19.9007	18366.2	1255.8	17330.1	8570.88	3736.37	470.874	1976.84	8184.4	75467.9	2570.05	8433.96	8090.51	3963.2	78219.4	95514.1	1750.23	55.7079	418.155	1438.14	11681	59745.5	1216.79	1507.52	4728.33	4656.61	86.6109	37.258	61.7473	565.503	37.7359	372.027	12391.7	30069.6	348.263
LipidQuan__IRESSA IV_Liver_neg_27Feb22_105	40-8h R1	8	1087.98	48156.3	4975.77	15853.6	27688	322.812	3676.92	10866.8	300.158	21.8807	25.2495	2.92183	19.7936	18058.2	1182.55	15789.8	8184.02	3315.47	482.195	1947.08	8159.05	82998.3	2649.17	8698.44	7146.21	4315.44	82164.1	98430.1	1678.17	62.8685	378.831	1644.13	13234.5	64229.8	1203.08	1562.91	4417.32	4631.62	132.099	51.0385	69.1096	513.436	47.2318	432.121	13045.4	32293.2	350.761
LipidQuan__IRESSA IV_Liver_neg_27Feb22_019	41-24h R1	24	503.763	31841.4	2719.21	10354.4	17776.1	200.91	2451.82	6045.07	275.68	19.4024	17.9339	3.26171	17.4397	10319.4	863.178	7978.91	5012.68	1800.78	240.793	1253.38	9536.97	78531	4297.18	10629.9	19694.4	4365.81	100127	131539	3933.26	74.5063	454.692	2623.75	19884.5	58407.5	2745.16	2421.27	7294.97	6171.13	212.422	84.7777	142.114	847.198	73.1929	571.623	16831.3	41503.1	728.082
LipidQuan__IRESSA IV_Liver_neg_27Feb22_025	46-24h R2	24	190.519	24051.7	677.654	10342.8	16401.6	255.834	1439.62	3287.2	248.864	19.4556	11.5529	2.41398	13.8885	3957.62	105.033	6870.98	987.57	1154.97	106.746	611.471	16522.8	113168	1608.85	6457.5	14213.6	3807.66	100070	153511	5450.68	79.124	370.101	1675.41	15093.9	39218.8	2887.65	1970.02	3132.36	3273.96	114.099	89.1886	36.1939	319.04	44.6554	660.519	20004	91687.2	1799.95
LipidQuan__IRESSA IV_Liver_neg_27Feb22_036	46-24h R1	24	193.135	21095.8	1033.64	7013.09	15100.8	210.566	1473.52	3088.67	260.214	17.6446	10.9176	2.18169	13.9753	5475.95	112.138	4008.54	856.744	1098.3	99.3012	554.904	15239.3	90445.1	1888.39	4589.19	15456.9	4220.78	96905.5	146601	4786.4	58.4618	472.139	1592.27	13311.5	54664.6	3055.55	1976.1	3570.46	3170.7	116.442	66.7028	35.2209	274.591	73.4161	609.943	17163	71561	1674.8
LipidQuan__IRESSA IV_Liver_neg_27Feb22_039	46-24h R2	24	216.39	24257.5	1011.35	9946.14	16079.6	263.91	1543.09	3433.53	269.797	20.0097	10.3152	2.11742	14.8241	7927.59	139.444	6533.73	1255.69	1379.05	123.415	720.653	21592.6	113658	2349.82	8586.65	20260.8	5773.94	131925	204991	6619.36	67.4845	555.852	2019.71	20434.5	54835.7	4133.2	2514.86	3569.19	4384.02	180.083	107.83	50.0251	299.149	79.4375	760.557	24883.9	98774.3	2760.29
LipidQuan__IRESSA IV_Liver_neg_27Feb22_048	41-24h R1	24	484.04	30400.3	2612.57	10363.7	17330.5	201.021	2325.32	5697.76	261.842	17.1157	17.4282	3.24592	14.0308	8827.43	675.145	6504.42	4138.04	1474.11	185.229	899.102	10644	90507.6	4155.22	11417.8	21241.3	5027.03	109233	135241	3716.63	92.4842	733.38	2748.08	19220.9	56697.3	2281.73	2792.73	7615.83	6372.1	183.457	69.6019	110.701	834.557	91.3034	601.993	16441.9	48739.8	809.124
LipidQuan__IRESSA IV_Liver_neg_27Feb22_051	41-24h R2	24	423.07	27522.7	2283.34	9414.4	14794.1	180.607	1929.51	4676.84	212.617	15.9127	14.8779	2.41124	14.8808	6905.97	624.573	4891.73	3548.9	1228.65	146.3	747.745	10997.2	94957.4	4051.61	11729.5	20382.7	5251.41	107761	134434	3521.45	78.7762	799.198	2638.86	21558.9	65083.2	2701.21	2753.72	7100.38	6356.05	203.506	47.6062	93.2343	729.346	85.444	629.716	18089	47473	760.216
LipidQuan__IRESSA IV_Liver_neg_27Feb22_071	46-24h R2	24	216.68	23547.1	739.953	9824.63	16125.2	251.393	1488.37	3351.09	259.971	19.4152	12.0645	2.51612	14.8374	7120.16	124.245	5500.23	1136.11	1170.36	101.248	605.972	23430.2	141603	2232.59	8380.88	18703.7	5714.07	134114	198789	6772.24	117.443	699.839	2245.94	20359.8	56432.2	3627.02	2492.59	4488.27	4309.7	175.988	43.8703	28.8965	400.628	41.9533	954.913	28097.8	99394.3	2194.79
LipidQuan__IRESSA IV_Liver_neg_27Feb22_102	41-24h R2	24	471.046	29378.1	2451.8	9964.79	16367	184.935	2044.02	5085.86	241.669	16.9442	15.601	0.0655198	14.6174	8419.81	632.288	5722.55	3863.64	1307.19	161.063	730.184	11643	97221.2	4105.76	9057.84	19658.4	5378.36	117107	139203	3442.72	16.11	714.339	2755.09	19660.1	71811.1	2355.63	2861.72	8061.39	6658.73	244.052	39.4221	108.81	860.428	91.6238	581.45	15584.6	49004	912.096
LipidQuan__IRESSA IV_Liver_neg_27Feb22_115	41-24h R2	24	470.318	28000.5	2328.25	9316.98	15214.4	179.354	2069	5104.52	229.998	15.6701	16.1056	2.64914	14.7937	8688.9	679.583	5989.8	4252.02	1350.76	175.984	900.95	12414.7	107443	5409.73	9869.43	22658.1	5370.91	124933	156166	3991.01	106.853	836.49	3164.55	23531.2	53867.1	2641.59	3177.18	9051.14	7924.4	273.08	58.1782	164.301	1013.37	57.2931	729.698	16701.1	54760.9	974.779
LipidQuan__IRESSA IV_Liver_neg_27Feb22_124	46-24h R1	24	207.482	21687.4	994.836	6506.23	15694.8	212.284	1515.28	3127.94	255.689	16.8477	12.0823	2.41798	15.3356	4403.92	111.173	3816.73	932.282	1162.27	99.3844	554.129	17294.1	131656	2596.54	5771.38	19864.1	5472.68	130326	182855	6488.29	69.3945	614.234	2166.19	21385.7	74471.9	3653.07	2472.07	3871.39	4353.43	183.592	30.0374	68.9643	428.659	44.5102	814.935	20001	92424.9	1944.82
LipidQuan__IRESSA IV_Liver_neg_27Feb22_135	41-24h R1	24	477.325	30498.6	2550.74	9357.52	17039.9	171.456	2301.49	5455.29	260.034	15.8317	15.491	2.933	16.0523	9974.48	604.403	6620.99	4428.33	1554.8	193.44	971.305	12349.7	106497	4698.06	10408.7	22899.7	6225.63	129454	170905	4030.43	137.995	884.132	3450.82	22855.6	88641.2	2948.86	3341.28	9247.35	8294.45	254.204	37.5845	135.528	1078.86	101.918	737.047	19790.6	56503.5	1082.02
LipidQuan__IRESSA IV_Liver_neg_27Feb22_140	46-24h R1	24	214.355	22910.4	1009.11	6571.2	16280	219.226	1583.07	3262.85	256.758	17.4063	9.27456	2.58396	15.9629	5214.8	114.799	3901.98	897.592	1034.85	97.8135	583.852	12962.9	85761.9	1565.79	6882.1	12972.1	3578.91	91150.1	130663	4067.6	91.6027	424.381	1373.92	11847	48044.6	2832.21	1520.42	3196.64	2888.25	128.893	80.6669	33.3542	222.012	27.477	487.354	16169.1	63760.1	1333.76
[truncated: 55 more columns]
